# Supplementary material for: (η5-Cyclo­penta­dien­yl)(η6-1,2-dipyrrolidin-1-ylbenzene)iron(II) hexa­fluoridophosphate
Source: Acta Crystallogr Sect E Struct Rep Online. 2009 Jul 22;65(Pt 8):m966. doi: 10.1107/S1600536809028116 (PMC2977090; doi:10.1107/S1600536809028116)
Supplement: Supplementary file 1 [file e-65-0m966-sup1.cif]

##############################################################################
###                                                                        ###
###        Electronic paper (Acta Crystallographica Section E)             ###
###                                                                        ###
##############################################################################
#                                                                            #
# This CIF contains the data in a paper accepted for publication in Acta     #
# Crystallographica Section E. It conforms to the requirements of Notes      #
# for Authors for Section E, and has been peer reviewed under the auspices   #
# of the IUCr Commission on Journals.                                        #
#                                                                            #
# Full details of the Crystallographic Information File format               #
# are given in the paper "The Crystallographic Information File (CIF):       #
# a New Standard Archive File for Crystallography" by S. R. Hall, F. H.      #
# Allen and I. D. Brown [Acta Cryst. (1991), A47, 655-685].                  #
#                                                                            #
# The current version of the core CIF dictionary is obtainable from          #
# ftp://ftp.iucr.org/pub/cif_core.dic. The current version number is 2.4.    #
#                                                                            #
# Software is freely available for graphical display of the structure(s) in  #
# this CIF.  For information consult the CIF home page http://www.iucr.org/  #
# cif/home.html                                                              #
#                                                                            #
# This file may be used for bona fide research purposes within the           #
# scientific community so long as proper attribution is given to the journal # 
# article from which it was obtained.                                        #
#                                                                            #
##############################################################################
                                             
data_I
_audit_creation_method     SHELXL-97
_chemical_name_systematic
;
(\h^5^-Cyclopentadienyl)(\h^6^-1,2-dipyrrolidin-1-ylbenzene)iron(II)
hexafluoridophosphate
;
_chemical_name_common     ?
_chemical_formula_moiety     'C19 H25 F6 Fe N2 P'
_chemical_formula_sum     'C19 H25 F6 Fe N2 P'
_chemical_formula_iupac     '[Fe (C5 H5) (C14 H20 N2)] P F6'
_chemical_formula_weight     482.23
_chemical_melting_point     ?
_symmetry_cell_setting     Triclinic
_symmetry_space_group_name_H-M     'P -1'
_symmetry_space_group_name_Hall     '-P 1'
loop_
    _symmetry_equiv_pos_as_xyz
    'x, y, z'
    '-x, -y, -z'
_cell_length_a     9.7303(6)
_cell_length_b     10.6021(6)
_cell_length_c     10.6548(6)
_cell_angle_alpha     93.8450(10)
_cell_angle_beta     113.2590(10)
_cell_angle_gamma     95.8220(10)
_cell_volume     997.70(10)
_cell_formula_units_Z     2
_cell_measurement_reflns_used     2668
_cell_measurement_theta_min     23.677
_cell_measurement_theta_max     2.798
_cell_measurement_temperature     223(2)
_exptl_crystal_description     block
_exptl_crystal_colour     orange
_exptl_crystal_size_max     .23
_exptl_crystal_size_mid     .20
_exptl_crystal_size_min     .16
_exptl_crystal_density_diffrn     1.605
_exptl_crystal_density_meas     ?
_exptl_crystal_density_method     'not measured'
_exptl_crystal_F_000     496
_exptl_absorpt_coefficient_mu     0.899
_exptl_absorpt_correction_type     'multi-scan'
_exptl_absorpt_process_details     '(SADABS; Bruker, 1998)'
_exptl_absorpt_correction_T_min     0.742
_exptl_absorpt_correction_T_max     0.866
_exptl_special_details
;
;
_diffrn_ambient_temperature     223(2)
_diffrn_radiation_type     MoK\a
_diffrn_radiation_wavelength     0.71073
_diffrn_radiation_source     'fine-focus sealed tube'
_diffrn_radiation_monochromator     graphite
_diffrn_measurement_device_type     'Bruker SMART CCD area-detector'
_diffrn_measurement_method     '\f and \w'
_diffrn_detector_area_resol_mean     ?
_diffrn_reflns_number     7374
_diffrn_reflns_av_R_equivalents     0.0165
_diffrn_reflns_av_sigmaI/netI     0.0479
_diffrn_reflns_theta_min     1.94
_diffrn_reflns_theta_max     25.00
_diffrn_reflns_theta_full     25.00
_diffrn_measured_fraction_theta_max     0.995
_diffrn_measured_fraction_theta_full     0.995
_diffrn_reflns_limit_h_min     -11
_diffrn_reflns_limit_h_max     11
_diffrn_reflns_limit_k_min     -12
_diffrn_reflns_limit_k_max     12
_diffrn_reflns_limit_l_min     -12
_diffrn_reflns_limit_l_max     12
_diffrn_standards_number     ?
_diffrn_standards_interval_count     ?
_diffrn_standards_interval_time     ?
_diffrn_standards_decay_%     ?
_refine_special_details
;
Refinement of <i>F</i>^2^ against ALL reflections. The weighted <i>R</i>-factor
<i>wR</i> and goodness of fit <i>S</i> are based on <i>F</i>^2^, conventional
<i>R</i>-factors <i>R</i> are based on <i>F</i>, with <i>F</i> set to zero for
negative <i>F</i>^2^. The threshold expression of <i>F</i>^2^ >
\s(<i>F</i>^2^) is used only for calculating <i>R</i>-factors(gt) <i>etc</i>.
and is not relevant to the choice of reflections for refinement.
<i>R</i>-factors based on <i>F</i>^2^ are statistically about twice as large
as those based on <i>F</i>, and <i>R</i>- factors based on ALL data will be
even larger.
;
_reflns_number_total     3501
_reflns_number_gt     2493
_reflns_threshold_expression     I>2\s(I)
_refine_ls_structure_factor_coef     Fsqd
_refine_ls_matrix_type     full
_refine_ls_R_factor_all     0.0482
_refine_ls_R_factor_gt     0.0328
_refine_ls_wR_factor_gt     0.0783
_refine_ls_wR_factor_ref     0.0803
_refine_ls_goodness_of_fit_ref     0.918
_refine_ls_restrained_S_all     0.918
_refine_ls_number_reflns     3501
_refine_ls_number_parameters     262
_refine_ls_number_restraints     0
_refine_ls_hydrogen_treatment     constr
_refine_ls_weighting_scheme     calc
_refine_ls_weighting_details
                      'w=1/[\s^2^(Fo^2^)+(0.0452P)^2^] where P=(Fo^2^+2Fc^2^)/3'
_atom_sites_solution_hydrogens     geom
_atom_sites_solution_primary     direct
_atom_sites_solution_secondary     difmap
_refine_ls_shift/su_max     0.001
_refine_ls_shift/su_mean     0.000
_refine_diff_density_max     0.300
_refine_diff_density_min     -0.209
_refine_ls_extinction_method     none
_refine_ls_extinction_coef     ?
loop_
    _atom_type_symbol
    _atom_type_description
    _atom_type_scat_dispersion_real
    _atom_type_scat_dispersion_imag
    _atom_type_scat_source
    'C' 'C' 0.0033 0.0016
                         'International Tables Vol C Tables 4.2.6.8 and 6.1.1.4'
    'H' 'H' 0.0000 0.0000
                         'International Tables Vol C Tables 4.2.6.8 and 6.1.1.4'
    'F' 'F' 0.0171 0.0103
                         'International Tables Vol C Tables 4.2.6.8 and 6.1.1.4'
    'Fe' 'Fe' 0.3463 0.8444
                         'International Tables Vol C Tables 4.2.6.8 and 6.1.1.4'
    'N' 'N' 0.0061 0.0033
                         'International Tables Vol C Tables 4.2.6.8 and 6.1.1.4'
    'P' 'P' 0.1023 0.0942
                         'International Tables Vol C Tables 4.2.6.8 and 6.1.1.4'
_computing_data_collection     'SMART (Bruker, 1998)'
_computing_cell_refinement     'SAINT-Plus (Bruker, 1998)'
_computing_data_reduction     'SAINT-PLus (Bruker, 1998)'
_computing_structure_solution     'SHELXS97 (Sheldrick, 2008)'
_computing_structure_refinement     'SHELXL97 (Sheldrick, 2008)'
_computing_molecular_graphics     'ORTEP-3 for Windows (Farrugia, 1997)'
_computing_publication_material     'SHELXL97 (Sheldrick, 2008)'
loop_
    _atom_site_type_symbol
    _atom_site_label
    _atom_site_fract_x
    _atom_site_fract_y
    _atom_site_fract_z
    _atom_site_U_iso_or_equiv
    _atom_site_adp_type
    _atom_site_calc_flag
    _atom_site_refinement_flags
    _atom_site_occupancy
    _atom_site_disorder_assembly
    _atom_site_disorder_group
    Fe Fe1 0.67408(4) 0.24243(4) 0.77597(4) 0.03565(13) Uani d . 1 . .
    N N1 0.3474(2) 0.07175(19) 0.7496(2) 0.0355(5) Uani d . 1 . .
    N N2 0.3557(2) 0.34299(19) 0.7376(2) 0.0369(5) Uani d . 1 . .
    C C1 0.4793(3) 0.1542(2) 0.8193(2) 0.0352(6) Uani d . 1 . .
    C C2 0.4827(3) 0.2905(2) 0.8161(2) 0.0346(6) Uani d . 1 . .
    C C3 0.6194(3) 0.3704(3) 0.8986(3) 0.0434(7) Uani d . 1 . .
    H H3A 0.6279 0.4618 0.8844 0.052 Uiso calc R 1 . .
    C C4 0.7521(3) 0.3211(3) 0.9780(3) 0.0512(8) Uani d . 1 . .
    H H4A 0.8495 0.3787 1.0197 0.061 Uiso calc R 1 . .
    C C5 0.7520(3) 0.1888(3) 0.9703(3) 0.0493(7) Uani d . 1 . .
    H H5A 0.8491 0.1539 1.0073 0.059 Uiso calc R 1 . .
    C C6 0.6191(3) 0.1074(3) 0.8890(3) 0.0425(7) Uani d . 1 . .
    H H6A 0.6259 0.0167 0.8668 0.051 Uiso calc R 1 . .
    C C7 0.3512(3) -0.0664(2) 0.7431(3) 0.0454(7) Uani d . 1 . .
    H H7A 0.3983 -0.0926 0.8354 0.055 Uiso calc R 1 . .
    H H7B 0.4065 -0.0930 0.6886 0.055 Uiso calc R 1 . .
    C C8 0.1851(3) -0.1220(3) 0.6735(3) 0.0562(8) Uani d . 1 . .
    H H8A 0.1530 -0.1386 0.5737 0.067 Uiso calc R 1 . .
    H H8B 0.1661 -0.2020 0.7087 0.067 Uiso calc R 1 . .
    C C9 0.1023(3) -0.0212(3) 0.7086(4) 0.0620(9) Uani d . 1 . .
    H H9A 0.0186 -0.0044 0.6254 0.074 Uiso calc R 1 . .
    H H9B 0.0612 -0.0498 0.7739 0.074 Uiso calc R 1 . .
    C C10 0.2115(3) 0.0940(3) 0.7695(4) 0.0764(11) Uani d . 1 . .
    H H10A 0.2345 0.1108 0.8677 0.092 Uiso calc R 1 . .
    H H10B 0.1710 0.1678 0.7244 0.092 Uiso calc R 1 . .
    C C11 0.3514(3) 0.4792(3) 0.7581(4) 0.0679(10) Uani d . 1 . .
    H H11A 0.4326 0.5284 0.7420 0.081 Uiso calc R 1 . .
    H H11B 0.3617 0.5053 0.8517 0.081 Uiso calc R 1 . .
    C C12 0.2003(4) 0.4983(3) 0.6547(4) 0.0713(10) Uani d . 1 . .
    H H12A 0.1281 0.5017 0.6976 0.086 Uiso calc R 1 . .
    H H12B 0.2075 0.5782 0.6149 0.086 Uiso calc R 1 . .
    C C13 0.1514(4) 0.3865(3) 0.5463(4) 0.0756(11) Uani d . 1 . .
    H H13A 0.1370 0.4149 0.4569 0.091 Uiso calc R 1 . .
    H H13B 0.0561 0.3390 0.5387 0.091 Uiso calc R 1 . .
    C C14 0.2751(3) 0.3043(3) 0.5904(3) 0.0631(9) Uani d . 1 . .
    H H14A 0.2333 0.2137 0.5718 0.076 Uiso calc R 1 . .
    H H14B 0.3419 0.3198 0.5425 0.076 Uiso calc R 1 . .
    C C21 0.8544(3) 0.2220(4) 0.7290(3) 0.0636(9) Uani d . 1 . .
    H H21A 0.9544 0.2032 0.7924 0.076 Uiso calc R 1 . .
    C C22 0.7286(4) 0.1314(3) 0.6439(3) 0.0589(9) Uani d . 1 . .
    H H22A 0.7238 0.0373 0.6360 0.071 Uiso calc R 1 . .
    C C23 0.6132(4) 0.2020(4) 0.5693(3) 0.0625(9) Uani d . 1 . .
    H H23A 0.5112 0.1653 0.5009 0.075 Uiso calc R 1 . .
    C C24 0.6654(5) 0.3286(4) 0.6074(4) 0.0705(10) Uani d . 1 . .
    H H24A 0.6073 0.3993 0.5715 0.085 Uiso calc R 1 . .
    C C25 0.8119(5) 0.3425(3) 0.7035(4) 0.0712(10) Uani d . 1 . .
    H H25A 0.8767 0.4249 0.7479 0.085 Uiso calc R 1 . .
    P P1 0.22457(8) 0.25827(7) 0.16756(8) 0.0460(2) Uani d . 1 . .
    F F1 0.3570(2) 0.2424(2) 0.1210(2) 0.1058(8) Uani d . 1 . .
    F F2 0.1610(2) 0.35070(18) 0.0551(2) 0.0988(7) Uani d . 1 . .
    F F3 0.2889(2) 0.16555(17) 0.2805(2) 0.1010(8) Uani d . 1 . .
    F F4 0.0910(2) 0.27354(19) 0.2133(2) 0.0860(6) Uani d . 1 . .
    F F5 0.12317(19) 0.14086(16) 0.05954(19) 0.0766(6) Uani d . 1 . .
    F F6 0.32525(19) 0.37579(15) 0.27729(18) 0.0713(5) Uani d . 1 . .
loop_
    _atom_site_aniso_label
    _atom_site_aniso_U_11
    _atom_site_aniso_U_22
    _atom_site_aniso_U_33
    _atom_site_aniso_U_12
    _atom_site_aniso_U_13
    _atom_site_aniso_U_23
    Fe1 0.0302(2) 0.0442(3) 0.0345(2) 0.00790(17) 0.01440(17) 0.00601(17)
    N1 0.0326(12) 0.0336(12) 0.0445(13) 0.0067(10) 0.0194(11) 0.0058(10)
    N2 0.0322(12) 0.0343(13) 0.0428(13) 0.0092(10) 0.0131(10) 0.0007(10)
    C1 0.0345(15) 0.0473(17) 0.0299(14) 0.0096(13) 0.0180(12) 0.0070(12)
    C2 0.0329(15) 0.0423(16) 0.0321(14) 0.0044(12) 0.0177(12) 0.0008(12)
    C3 0.0415(17) 0.0507(17) 0.0375(15) 0.0010(14) 0.0185(14) -0.0051(13)
    C4 0.0342(16) 0.080(2) 0.0318(16) -0.0004(16) 0.0086(13) -0.0041(15)
    C5 0.0366(17) 0.075(2) 0.0382(16) 0.0164(16) 0.0132(14) 0.0172(16)
    C6 0.0389(16) 0.0540(18) 0.0416(16) 0.0140(14) 0.0203(14) 0.0163(14)
    C7 0.0524(18) 0.0412(17) 0.0498(17) 0.0138(14) 0.0257(15) 0.0100(14)
    C8 0.060(2) 0.0476(19) 0.060(2) -0.0034(16) 0.0261(17) 0.0046(16)
    C9 0.0458(18) 0.0486(19) 0.093(3) 0.0076(16) 0.0270(18) 0.0188(18)
    C10 0.0490(19) 0.060(2) 0.132(3) -0.0054(17) 0.056(2) -0.015(2)
    C11 0.052(2) 0.049(2) 0.088(3) 0.0189(16) 0.0138(19) -0.0108(18)
    C12 0.065(2) 0.056(2) 0.097(3) 0.0278(18) 0.031(2) 0.015(2)
    C13 0.067(2) 0.067(2) 0.074(2) 0.0283(19) 0.0037(19) 0.009(2)
    C14 0.054(2) 0.071(2) 0.0473(19) 0.0312(17) -0.0009(16) -0.0007(17)
    C21 0.0356(18) 0.113(3) 0.056(2) 0.0284(19) 0.0284(16) 0.017(2)
    C22 0.087(3) 0.0439(19) 0.071(2) 0.0201(18) 0.056(2) 0.0065(17)
    C23 0.053(2) 0.101(3) 0.0357(17) 0.009(2) 0.0230(16) -0.0054(18)
    C24 0.093(3) 0.080(3) 0.072(2) 0.039(2) 0.058(2) 0.035(2)
    C25 0.086(3) 0.061(2) 0.090(3) -0.009(2) 0.067(2) -0.002(2)
    P1 0.0372(4) 0.0382(4) 0.0523(5) 0.0053(3) 0.0078(4) 0.0025(4)
    F1 0.0534(12) 0.1385(19) 0.1172(18) -0.0023(12) 0.0375(12) -0.0366(15)
    F2 0.1071(17) 0.0761(14) 0.0849(15) 0.0096(12) 0.0053(13) 0.0378(12)
    F3 0.1097(17) 0.0581(12) 0.0898(15) 0.0137(11) -0.0105(13) 0.0263(11)
    F4 0.0559(12) 0.1074(16) 0.0916(15) -0.0012(11) 0.0342(11) -0.0184(12)
    F5 0.0623(12) 0.0644(12) 0.0777(13) -0.0119(9) 0.0115(10) -0.0220(10)
    F6 0.0672(12) 0.0488(10) 0.0784(13) -0.0098(9) 0.0158(10) -0.0095(9)
_geom_special_details
;
All e.s.d.'s (except the e.s.d. in the dihedral angle between two l.s. planes)
are estimated using the full covariance matrix. The cell e.s.d.'s are taken
into account individually in the estimation of e.s.d.'s in distances, angles
and torsion angles; correlations between e.s.d.'s in cell parameters are only
used when they are defined by crystal symmetry. An approximate (isotropic)
treatment of cell e.s.d.'s is used for estimating e.s.d.'s involving l.s.
planes.
;
loop_
    _geom_bond_atom_site_label_1
    _geom_bond_atom_site_label_2
    _geom_bond_site_symmetry_2
    _geom_bond_distance
    _geom_bond_publ_flag
    Fe1 C22 . 2.035(3) ?
    Fe1 C21 . 2.032(3) ?
    Fe1 C25 . 2.039(3) ?
    Fe1 C23 . 2.044(3) ?
    Fe1 C24 . 2.046(3) ?
    Fe1 C5 . 2.047(3) ?
    Fe1 C4 . 2.061(3) ?
    Fe1 C3 . 2.071(3) ?
    Fe1 C6 . 2.090(2) ?
    Fe1 C2 . 2.168(2) ?
    Fe1 C1 . 2.252(2) ?
    N1 C1 . 1.377(3) ?
    N1 C10 . 1.458(3) ?
    N1 C7 . 1.467(3) ?
    N2 C2 . 1.386(3) ?
    N2 C11 . 1.453(3) ?
    N2 C14 . 1.456(3) ?
    C1 C6 . 1.427(3) ?
    C1 C2 . 1.444(3) ?
    C2 C3 . 1.417(3) ?
    C3 C4 . 1.411(4) ?
    C3 H3A . 0.9900 ?
    C4 C5 . 1.400(4) ?
    C4 H4A . 0.9900 ?
    C5 C6 . 1.398(4) ?
    C5 H5A . 0.9900 ?
    C6 H6A . 0.9900 ?
    C7 C8 . 1.520(4) ?
    C7 H7A . 0.9800 ?
    C7 H7B . 0.9800 ?
    C8 C9 . 1.514(4) ?
    C8 H8A . 0.9800 ?
    C8 H8B . 0.9800 ?
    C9 C10 . 1.459(4) ?
    C9 H9A . 0.9800 ?
    C9 H9B . 0.9800 ?
    C10 H10A . 0.9800 ?
    C10 H10B . 0.9800 ?
    C11 C12 . 1.492(4) ?
    C11 H11A . 0.9800 ?
    C11 H11B . 0.9800 ?
    C12 C13 . 1.495(4) ?
    C12 H12A . 0.9800 ?
    C12 H12B . 0.9800 ?
    C13 C14 . 1.500(4) ?
    C13 H13A . 0.9800 ?
    C13 H13B . 0.9800 ?
    C14 H14A . 0.9800 ?
    C14 H14B . 0.9800 ?
    C21 C25 . 1.394(4) ?
    C21 C22 . 1.418(4) ?
    C21 H21A . 0.9900 ?
    C22 C23 . 1.414(4) ?
    C22 H22A . 0.9900 ?
    C23 C24 . 1.361(4) ?
    C23 H23A . 0.9900 ?
    C24 C25 . 1.374(5) ?
    C24 H24A . 0.9900 ?
    C25 H25A . 0.9900 ?
    P1 F1 . 1.572(2) ?
    P1 F2 . 1.5731(19) ?
    P1 F4 . 1.5762(19) ?
    P1 F3 . 1.5791(19) ?
    P1 F5 . 1.5841(17) ?
    P1 F6 . 1.5910(17) ?
loop_
    _geom_angle_atom_site_label_1
    _geom_angle_atom_site_label_2
    _geom_angle_atom_site_label_3
    _geom_angle_site_symmetry_1
    _geom_angle_site_symmetry_3
    _geom_angle
    _geom_angle_publ_flag
    C22 Fe1 C21 . . 40.80(12) ?
    C22 Fe1 C25 . . 67.36(12) ?
    C21 Fe1 C25 . . 40.05(13) ?
    C22 Fe1 C23 . . 40.55(12) ?
    C21 Fe1 C23 . . 67.63(12) ?
    C25 Fe1 C23 . . 66.04(14) ?
    C22 Fe1 C24 . . 67.07(13) ?
    C21 Fe1 C24 . . 67.07(13) ?
    C25 Fe1 C24 . . 39.29(13) ?
    C23 Fe1 C24 . . 38.88(12) ?
    C22 Fe1 C5 . . 112.92(13) ?
    C21 Fe1 C5 . . 100.20(12) ?
    C25 Fe1 C5 . . 122.30(15) ?
    C23 Fe1 C5 . . 150.64(14) ?
    C24 Fe1 C5 . . 161.28(15) ?
    C22 Fe1 C4 . . 142.85(13) ?
    C21 Fe1 C4 . . 108.64(12) ?
    C25 Fe1 C4 . . 103.36(13) ?
    C23 Fe1 C4 . . 167.81(14) ?
    C24 Fe1 C4 . . 128.99(15) ?
    C5 Fe1 C4 . . 39.85(11) ?
    C22 Fe1 C3 . . 174.17(12) ?
    C21 Fe1 C3 . . 137.04(13) ?
    C25 Fe1 C3 . . 107.72(12) ?
    C23 Fe1 C3 . . 135.23(13) ?
    C24 Fe1 C3 . . 107.17(13) ?
    C5 Fe1 C3 . . 72.16(11) ?
    C4 Fe1 C3 . . 39.95(10) ?
    C22 Fe1 C6 . . 101.81(11) ?
    C21 Fe1 C6 . . 117.43(12) ?
    C25 Fe1 C6 . . 155.33(14) ?
    C23 Fe1 C6 . . 120.86(13) ?
    C24 Fe1 C6 . . 158.35(15) ?
    C5 Fe1 C6 . . 39.48(10) ?
    C4 Fe1 C6 . . 71.30(11) ?
    C3 Fe1 C6 . . 83.94(11) ?
    C22 Fe1 C2 . . 142.09(12) ?
    C21 Fe1 C2 . . 171.95(12) ?
    C25 Fe1 C2 . . 131.90(13) ?
    C23 Fe1 C2 . . 110.32(11) ?
    C24 Fe1 C2 . . 106.23(12) ?
    C5 Fe1 C2 . . 85.14(10) ?
    C4 Fe1 C2 . . 71.66(10) ?
    C3 Fe1 C2 . . 38.97(9) ?
    C6 Fe1 C2 . . 70.48(10) ?
    C22 Fe1 C1 . . 114.95(11) ?
    C21 Fe1 C1 . . 149.61(13) ?
    C25 Fe1 C1 . . 166.39(14) ?
    C23 Fe1 C1 . . 106.37(11) ?
    C24 Fe1 C1 . . 127.86(14) ?
    C5 Fe1 C1 . . 70.06(10) ?
    C4 Fe1 C1 . . 82.71(10) ?
    C3 Fe1 C1 . . 69.04(10) ?
    C6 Fe1 C1 . . 38.16(9) ?
    C2 Fe1 C1 . . 38.09(9) ?
    C1 N1 C10 . . 119.5(2) ?
    C1 N1 C7 . . 119.5(2) ?
    C10 N1 C7 . . 107.0(2) ?
    C2 N2 C11 . . 120.5(2) ?
    C2 N2 C14 . . 121.6(2) ?
    C11 N2 C14 . . 106.2(2) ?
    N1 C1 C6 . . 121.1(2) ?
    N1 C1 C2 . . 121.1(2) ?
    C6 C1 C2 . . 117.7(2) ?
    N1 C1 Fe1 . . 137.22(17) ?
    C6 C1 Fe1 . . 64.79(13) ?
    C2 C1 Fe1 . . 67.82(13) ?
    N2 C2 C3 . . 120.3(2) ?
    N2 C2 C1 . . 121.6(2) ?
    C3 C2 C1 . . 118.1(2) ?
    N2 C2 Fe1 . . 131.77(17) ?
    C3 C2 Fe1 . . 66.82(14) ?
    C1 C2 Fe1 . . 74.09(14) ?
    C4 C3 C2 . . 122.3(3) ?
    C4 C3 Fe1 . . 69.64(15) ?
    C2 C3 Fe1 . . 74.21(14) ?
    C4 C3 H3A . . 118.2 ?
    C2 C3 H3A . . 118.2 ?
    Fe1 C3 H3A . . 118.2 ?
    C5 C4 C3 . . 119.2(3) ?
    C5 C4 Fe1 . . 69.55(16) ?
    C3 C4 Fe1 . . 70.42(15) ?
    C5 C4 H4A . . 119.5 ?
    C3 C4 H4A . . 119.5 ?
    Fe1 C4 H4A . . 119.5 ?
    C6 C5 C4 . . 119.7(3) ?
    C6 C5 Fe1 . . 71.92(15) ?
    C4 C5 Fe1 . . 70.60(16) ?
    C6 C5 H5A . . 119.6 ?
    C4 C5 H5A . . 119.6 ?
    Fe1 C5 H5A . . 119.6 ?
    C5 C6 C1 . . 122.2(3) ?
    C5 C6 Fe1 . . 68.60(15) ?
    C1 C6 Fe1 . . 77.05(15) ?
    C5 C6 H6A . . 118.5 ?
    C1 C6 H6A . . 118.5 ?
    Fe1 C6 H6A . . 118.5 ?
    N1 C7 C8 . . 103.2(2) ?
    N1 C7 H7A . . 111.1 ?
    C8 C7 H7A . . 111.1 ?
    N1 C7 H7B . . 111.1 ?
    C8 C7 H7B . . 111.1 ?
    H7A C7 H7B . . 109.1 ?
    C9 C8 C7 . . 104.9(2) ?
    C9 C8 H8A . . 110.8 ?
    C7 C8 H8A . . 110.8 ?
    C9 C8 H8B . . 110.8 ?
    C7 C8 H8B . . 110.8 ?
    H8A C8 H8B . . 108.8 ?
    C10 C9 C8 . . 107.1(2) ?
    C10 C9 H9A . . 110.3 ?
    C8 C9 H9A . . 110.3 ?
    C10 C9 H9B . . 110.3 ?
    C8 C9 H9B . . 110.3 ?
    H9A C9 H9B . . 108.6 ?
    C9 C10 N1 . . 106.9(2) ?
    C9 C10 H10A . . 110.3 ?
    N1 C10 H10A . . 110.3 ?
    C9 C10 H10B . . 110.3 ?
    N1 C10 H10B . . 110.3 ?
    H10A C10 H10B . . 108.6 ?
    N2 C11 C12 . . 104.5(2) ?
    N2 C11 H11A . . 110.9 ?
    C12 C11 H11A . . 110.9 ?
    N2 C11 H11B . . 110.9 ?
    C12 C11 H11B . . 110.9 ?
    H11A C11 H11B . . 108.9 ?
    C13 C12 C11 . . 106.0(2) ?
    C13 C12 H12A . . 110.5 ?
    C11 C12 H12A . . 110.5 ?
    C13 C12 H12B . . 110.5 ?
    C11 C12 H12B . . 110.5 ?
    H12A C12 H12B . . 108.7 ?
    C12 C13 C14 . . 106.3(3) ?
    C12 C13 H13A . . 110.5 ?
    C14 C13 H13A . . 110.5 ?
    C12 C13 H13B . . 110.5 ?
    C14 C13 H13B . . 110.5 ?
    H13A C13 H13B . . 108.7 ?
    N2 C14 C13 . . 104.1(2) ?
    N2 C14 H14A . . 110.9 ?
    C13 C14 H14A . . 110.9 ?
    N2 C14 H14B . . 110.9 ?
    C13 C14 H14B . . 110.9 ?
    H14A C14 H14B . . 109.0 ?
    C25 C21 C22 . . 106.9(3) ?
    C25 C21 Fe1 . . 70.24(17) ?
    C22 C21 Fe1 . . 69.70(16) ?
    C25 C21 H21A . . 126.5 ?
    C22 C21 H21A . . 126.5 ?
    Fe1 C21 H21A . . 126.5 ?
    C21 C22 C23 . . 106.5(3) ?
    C21 C22 Fe1 . . 69.50(16) ?
    C23 C22 Fe1 . . 70.05(16) ?
    C21 C22 H22A . . 126.7 ?
    C23 C22 H22A . . 126.7 ?
    Fe1 C22 H22A . . 126.7 ?
    C24 C23 C22 . . 108.7(3) ?
    C24 C23 Fe1 . . 70.64(18) ?
    C22 C23 Fe1 . . 69.40(16) ?
    C24 C23 H23A . . 125.7 ?
    C22 C23 H23A . . 125.7 ?
    Fe1 C23 H23A . . 125.7 ?
    C23 C24 C25 . . 108.9(3) ?
    C23 C24 Fe1 . . 70.48(18) ?
    C25 C24 Fe1 . . 70.11(19) ?
    C23 C24 H24A . . 125.5 ?
    C25 C24 H24A . . 125.5 ?
    Fe1 C24 H24A . . 125.5 ?
    C24 C25 C21 . . 109.0(3) ?
    C24 C25 Fe1 . . 70.60(19) ?
    C21 C25 Fe1 . . 69.71(17) ?
    C24 C25 H25A . . 125.5 ?
    C21 C25 H25A . . 125.5 ?
    Fe1 C25 H25A . . 125.5 ?
    F1 P1 F2 . . 89.96(13) ?
    F1 P1 F4 . . 179.60(12) ?
    F2 P1 F4 . . 89.95(12) ?
    F1 P1 F3 . . 89.87(13) ?
    F2 P1 F3 . . 179.82(14) ?
    F4 P1 F3 . . 90.22(12) ?
    F1 P1 F5 . . 90.17(11) ?
    F2 P1 F5 . . 89.60(11) ?
    F4 P1 F5 . . 89.45(10) ?
    F3 P1 F5 . . 90.45(10) ?
    F1 P1 F6 . . 90.50(11) ?
    F2 P1 F6 . . 90.75(10) ?
    F4 P1 F6 . . 89.89(10) ?
    F3 P1 F6 . . 89.20(10) ?
    F5 P1 F6 . . 179.25(12) ?
data_global
_journal_date_recd_electronic     2009-07-07
_journal_date_accepted     2009-07-16
_journal_name_full     'Acta Crystallographica, Section E'
_journal_year     2009
_journal_volume     65
_journal_issue      8
_journal_page_first     m966
_journal_page_last     m966
_journal_paper_category     QM
_journal_coeditor_code     SI2188
_publ_contact_author_name
;
'Dr Adam Pi\'orko'
;
_publ_contact_author_address
;
 Department of Chemistry
 Saint Mary's University
 Halifax, Nova Scotia
 B3H 3C3 Canada
;
_publ_contact_author_email     adam.piorko@smu.ca
_publ_contact_author_fax     '902 496 8104'
_publ_contact_author_phone     '902 420 5655'
_publ_section_title
;
(\h^5^-Cyclopentadienyl)(\h^6^-1,2-dipyrrolidin-1-ylbenzene)iron(II)
hexafluoridophosphate
;
loop_
    _publ_author_name
    _publ_author_address
    'Hilary A. Jenkins'
;
Department of Chemistry
Saint Mary's University
Halifax, Nova Scotia
Canada B3H 3C3
;
    'Jason D. Masuda'
;
Department of Chemistry
Saint Mary's University
Halifax, Nova Scotia
Canada B3H 3C3
;
    'Adam Pi\'orko'
;
Department of Chemistry
Saint Mary's University
Halifax, Nova Scotia
Canada B3H 3C3
;
