# Supplementary material for: (η5-Cyclo­penta­dien­yl)(η6-1,2-dipyrrolidin-1-ylbenzene)iron(II) hexa­fluoridophosphate
Source: Acta Crystallogr Sect E Struct Rep Online. 2009 Jul 22;65(Pt 8):m966. doi: 10.1107/S1600536809028116 (PMC2977090; doi:10.1107/S1600536809028116)
Supplement: Supplementary file 2 [file e-65-0m966-Isup2.hkl]

# 
# h,k,l, Fc-squared, Fo-squared, sigma(Fo-squared) and status flag 
# 
data_I
_shelx_title ' 051706m in P1                    P-1' 
_shelx_refln_list_code          4 
_shelx_F_calc_maximum      152.23 
_exptl_crystal_F_000       495.92 
_reflns_d_resolution_high  0.8409 
 
loop_ 
 _symmetry_equiv_pos_as_xyz 
 'x, y, z' 
 '-x, -y, -z' 
 
_cell_length_a     9.7303 
_cell_length_b    10.6021 
_cell_length_c    10.6548 
_cell_angle_alpha  93.845 
_cell_angle_beta  113.259 
_cell_angle_gamma  95.822 
 
_shelx_F_squared_multiplier     1.000 
 
loop_ 
 _refln_index_h 
 _refln_index_k 
 _refln_index_l 
 _refln_F_squared_calc 
 _refln_F_squared_meas 
 _refln_F_squared_sigma 
 _refln_observed_status 
   1   0   0     2484.38     2648.51     42.30 o 
   2   0   0    19323.94    18939.78     72.32 o 
   3   0   0     1619.32     1590.95     12.76 o 
   4   0   0     2561.77     2709.74     19.44 o 
   5   0   0      360.57      358.96      8.91 o 
   6   0   0     1166.21     1218.64     16.01 o 
   7   0   0      881.87      891.28     21.57 o 
   8   0   0       22.80       20.03     12.22 o 
   9   0   0      313.50      298.59     17.81 o 
  10   0   0       21.42       22.55     17.81 o 
 -10   1   0       27.98       15.12     15.25 o 
  -9   1   0       66.61       68.65     14.29 o 
  -8   1   0       29.34       20.25     10.96 o 
  -7   1   0      216.02      223.25     12.34 o 
  -6   1   0       15.72       20.10      6.52 o 
  -5   1   0      172.76      163.51      6.71 o 
  -4   1   0      184.28      172.66      5.61 o 
  -3   1   0       60.60       65.68      3.72 o 
  -2   1   0     3368.06     3393.78     26.07 o 
  -1   1   0       46.23       71.80      2.56 o 
   0   1   0      131.88      167.72      3.68 o 
   1   1   0       20.26       32.55      2.15 o 
   2   1   0     1550.76     1591.59     12.32 o 
   3   1   0       12.50       24.20      4.04 o 
   4   1   0      316.60      266.49     10.59 o 
   5   1   0      654.90      642.27     11.35 o 
   6   1   0       81.47       66.98      6.99 o 
   7   1   0      191.61      203.81     10.10 o 
   8   1   0      148.68      142.93     14.48 o 
   9   1   0       22.97       23.26     15.63 o 
  10   1   0       47.61       42.35     25.23 o 
 -10   2   0       17.09       15.54     16.16 o 
  -9   2   0      183.36      185.97     15.88 o 
  -8   2   0        1.05        4.89     10.41 o 
  -7   2   0       37.94       57.74     10.61 o 
  -6   2   0      256.65      236.91     12.26 o 
  -5   2   0     1453.06     1527.82     14.44 o 
  -4   2   0      183.05      198.29      5.32 o 
  -3   2   0      935.42      931.30     19.26 o 
  -2   2   0     3506.89     3617.30     23.76 o 
  -1   2   0      136.23      161.38      3.68 o 
   0   2   0    15282.37    15344.64     60.35 o 
   1   2   0     2953.03     3057.64     28.03 o 
   2   2   0     1738.88     1760.07     28.75 o 
   3   2   0      213.00      178.30      5.81 o 
   4   2   0        0.33        0.00      4.85 o 
   5   2   0       64.52       78.44      6.73 o 
   6   2   0       81.23       88.63      7.94 o 
   7   2   0      211.38      196.51     10.65 o 
   8   2   0       20.86       21.49     19.35 o 
   9   2   0      141.62      146.75     25.94 o 
  10   2   0        0.77        2.85     26.39 o 
 -10   3   0      102.69      103.20     16.70 o 
  -9   3   0        5.15        4.06     13.72 o 
  -8   3   0        0.19        7.10     11.29 o 
  -7   3   0      606.21      550.59     17.74 o 
  -6   3   0      401.61      367.13     13.99 o 
  -5   3   0     1509.68     1537.79     14.30 o 
  -4   3   0      484.86      502.48      8.08 o 
  -3   3   0       22.45       24.11      3.80 o 
  -2   3   0      292.87      257.03      5.55 o 
  -1   3   0      546.64      622.75      7.65 o 
   0   3   0       11.51       16.40      3.06 o 
   1   3   0       84.42       94.56      3.95 o 
   2   3   0      589.26      601.82      8.53 o 
   3   3   0      171.62      199.44      6.53 o 
   4   3   0     1335.77     1418.03     15.83 o 
   5   3   0     1024.74      975.14     14.61 o 
   6   3   0      343.48      328.44     10.89 o 
   7   3   0      863.39      821.19     16.61 o 
   8   3   0        1.39        2.98     13.82 o 
   9   3   0       16.90       24.16     22.02 o 
 -10   4   0        4.15        8.85     15.46 o 
  -9   4   0      460.94      446.99     21.09 o 
  -8   4   0      166.87      153.18     13.71 o 
  -7   4   0      219.94      214.05     12.97 o 
  -6   4   0       64.33       58.22      9.54 o 
  -5   4   0      141.81      129.16      9.52 o 
  -4   4   0       17.47       26.37      5.10 o 
  -3   4   0      769.03      737.97     10.08 o 
  -2   4   0       25.62       14.89      4.30 o 
  -1   4   0       50.85       52.22      4.38 o 
   0   4   0       26.93       17.93      3.79 o 
   1   4   0      291.09      282.09      6.40 o 
   2   4   0       54.85       46.66      4.69 o 
   3   4   0      686.95      645.53     10.93 o 
   4   4   0       45.67       44.72      6.27 o 
   5   4   0       74.19       81.45      8.13 o 
   6   4   0        2.06        6.78      8.29 o 
   7   4   0      208.02      229.28     15.67 o 
   8   4   0       12.58       10.64     14.71 o 
   9   4   0      193.00      239.47     30.40 o 
 -10   5   0       47.14       51.95     16.22 o 
  -9   5   0       12.73       19.19     14.39 o 
  -8   5   0        6.05        3.22     11.73 o 
  -7   5   0      120.86      139.92     23.49 o 
  -6   5   0      906.07      993.41     22.28 o 
  -5   5   0      463.46      506.66     20.46 o 
  -4   5   0     1801.59     1885.76     18.01 o 
  -3   5   0       62.18       67.34      5.86 o 
  -2   5   0      598.82      535.03      9.62 o 
  -1   5   0      223.39      204.25      6.71 o 
   0   5   0      260.89      267.24      7.22 o 
   1   5   0      375.21      354.39      7.86 o 
   2   5   0      151.69      145.37      7.09 o 
   3   5   0      613.26      622.95     11.45 o 
   4   5   0      459.15      420.07     10.79 o 
   5   5   0     1034.52     1065.60     16.95 o 
   6   5   0      321.26      306.75     12.67 o 
   7   5   0      605.29      563.99     30.40 o 
   8   5   0        6.76        3.48     15.03 o 
   9   5   0        6.89       18.54     28.53 o 
  -9   6   0      268.74      230.54     19.47 o 
  -8   6   0      261.78      253.41     17.84 o 
  -7   6   0      192.22      183.96     14.40 o 
  -6   6   0       73.48       79.34     10.84 o 
  -5   6   0       22.68       21.29      9.67 o 
  -4   6   0       11.71       12.56      6.80 o 
  -3   6   0      957.45      940.85     13.98 o 
  -2   6   0       96.13       82.52      6.31 o 
  -1   6   0        0.74        0.00      5.50 o 
   0   6   0      164.25      173.54      7.12 o 
   1   6   0      413.40      370.10      9.08 o 
   2   6   0      357.25      364.33      9.77 o 
   3   6   0      195.53      211.28     10.10 o 
   4   6   0       33.57       43.00      7.39 o 
   5   6   0       13.29       12.21      8.74 o 
   6   6   0      110.89      114.84     13.94 o 
   7   6   0       37.51       31.83     20.68 o 
   8   6   0        4.82        5.53     21.93 o 
  -9   7   0       58.15       69.20     16.41 o 
  -8   7   0       29.86       24.33     13.22 o 
  -7   7   0      539.95      528.67     19.76 o 
  -6   7   0      751.74      740.50     20.89 o 
  -5   7   0      844.33      845.28     20.95 o 
  -4   7   0     2015.52     2040.39     21.95 o 
  -3   7   0      283.57      302.83     10.29 o 
  -2   7   0      247.30      217.72      9.29 o 
  -1   7   0      310.16      338.81      9.91 o 
   0   7   0      210.60      250.06      9.36 o 
   1   7   0       87.09       95.34      7.80 o 
   2   7   0     1350.71     1353.46     25.05 o 
   3   7   0      748.31      716.12     14.20 o 
   4   7   0        1.35        5.05      8.65 o 
   5   7   0       51.35       61.41     13.27 o 
   6   7   0       17.08       11.23     15.42 o 
   7   7   0       54.16       71.41     24.16 o 
  -9   8   0      100.96       91.88     18.09 o 
  -8   8   0       66.36       71.60     15.22 o 
  -7   8   0        7.76        9.35     12.69 o 
  -6   8   0       19.74       17.21     12.29 o 
  -5   8   0        7.30       11.06     10.53 o 
  -4   8   0       33.62       33.71     10.46 o 
  -3   8   0        2.98        0.91      8.75 o 
  -2   8   0      478.28      442.21     12.39 o 
  -1   8   0      173.77      168.79      9.44 o 
   0   8   0     1244.11     1243.05     18.01 o 
   1   8   0      148.94      164.67     10.34 o 
   2   8   0      250.80      251.19     14.10 o 
   3   8   0       48.00       58.64     12.95 o 
   4   8   0       45.19       53.93     12.29 o 
   5   8   0       15.78       24.34     21.22 o 
   6   8   0      112.19      117.77     21.04 o 
   7   8   0       32.73       49.03     27.01 o 
  -8   9   0       12.70       10.39     17.23 o 
  -7   9   0       54.31       67.34     14.10 o 
  -6   9   0      156.32      147.24     15.92 o 
  -5   9   0       56.22       45.20     12.61 o 
  -4   9   0      508.28      533.58     19.19 o 
  -3   9   0       33.77       40.48     10.32 o 
  -2   9   0       86.54       95.52     10.25 o 
  -1   9   0        0.86        3.30     11.16 o 
   0   9   0        6.61        3.12     11.65 o 
   1   9   0        2.85        8.03     11.74 o 
   2   9   0      124.11      129.32     14.18 o 
   3   9   0       19.82       17.29     13.29 o 
   4   9   0       18.84       14.80     19.44 o 
   5   9   0       12.67       26.30     21.49 o 
   6   9   0        2.21        4.90     21.22 o 
  -7  10   0        0.23        0.00     15.69 o 
  -6  10   0       51.64       64.84     16.74 o 
  -5  10   0       90.03       96.71     15.14 o 
  -4  10   0       10.94        9.72     19.88 o 
  -3  10   0       23.02       29.51     18.01 o 
  -2  10   0      211.63      208.50     17.39 o 
  -1  10   0      216.02      218.62     16.68 o 
   0  10   0      338.57      336.08     18.59 o 
   1  10   0      435.37      450.81     19.58 o 
   2  10   0       53.52       64.05     14.95 o 
   3  10   0      135.78      147.28     23.09 o 
   4  10   0       35.00       32.99     22.73 o 
   5  10   0        3.26        0.00     25.32 o 
  -6  11   0      131.79      160.75     27.55 o 
  -5  11   0        3.66       14.53     23.18 o 
  -4  11   0      127.96      161.99     28.53 o 
  -3  11   0        8.70       17.12     23.00 o 
  -2  11   0       34.75       53.50     14.80 o 
  -1  11   0        0.68        4.28     15.15 o 
   0  11   0        0.32        0.00     15.27 o 
   1  11   0        1.61        0.00     14.97 o 
   2  11   0       38.26       50.91     24.70 o 
   3  11   0        4.75        8.47     24.87 o 
  -4  12   0        4.54       22.47     26.84 o 
  -3  12   0        1.30       15.78     27.28 o 
  -2  12   0      111.95      121.22     21.62 o 
  -1  12   0        3.05        0.00     19.81 o 
   0  12   0       87.69      109.24     21.23 o 
   1  12   0       30.95       46.72     25.23 o 
  -2 -12   1       51.80       69.81     29.87 o 
  -1 -12   1       14.21       10.70     29.24 o 
   0 -12   1       96.87      146.57     31.92 o 
   1 -12   1       15.08       13.41     18.82 o 
   2 -12   1       21.84       17.65     25.68 o 
   3 -12   1       13.56       17.47     23.27 o 
   4 -12   1        0.30        8.74     29.42 o 
  -4 -11   1      108.74      115.28     28.53 o 
  -3 -11   1       21.96       24.87     25.32 o 
  -2 -11   1        2.07        0.00     25.68 o 
  -1 -11   1        0.44        0.00     23.36 o 
   0 -11   1       68.07       67.61     15.70 o 
   1 -11   1       58.08       46.04     15.64 o 
   2 -11   1       83.00       95.57     24.87 o 
   3 -11   1      116.66      145.86     27.64 o 
   4 -11   1       12.02       22.11     23.72 o 
   5 -11   1       93.69      114.95     17.97 o 
   6 -11   1        5.29        8.23     18.76 o 
  -5 -10   1       26.43       26.66     22.38 o 
  -3 -10   1        1.14        0.00     20.33 o 
  -2 -10   1      138.15      133.55     24.43 o 
  -1 -10   1      335.19      332.36     17.68 o 
   0 -10   1      317.14      330.52     17.83 o 
   1 -10   1      438.17      480.30     19.98 o 
   2 -10   1      218.32      201.81     13.45 o 
   3 -10   1      195.40      206.44     16.13 o 
   4 -10   1        7.88       14.43     12.25 o 
   5 -10   1        0.57        5.50     14.17 o 
   6 -10   1       33.48       24.85     16.03 o 
   7 -10   1       31.85       36.64     17.05 o 
  -6  -9   1       77.61      105.83     25.50 o 
  -5  -9   1        3.00        6.42     20.51 o 
  -4  -9   1       78.51       96.11     22.38 o 
  -3  -9   1       26.96       27.91     20.42 o 
  -2  -9   1      243.07      247.46     15.91 o 
  -1  -9   1       10.64       13.64      9.48 o 
   0  -9   1        1.53        0.00      9.26 o 
   1  -9   1      333.37      331.05     12.65 o 
   2  -9   1      181.81      212.60     11.77 o 
   3  -9   1      793.64      792.23     21.47 o 
   4  -9   1        0.38        0.00     12.02 o 
   5  -9   1      538.51      544.38     20.64 o 
   6  -9   1      102.05      100.49     15.80 o 
   7  -9   1       97.87       97.98     17.50 o 
   8  -9   1       46.79       52.03     16.69 o 
  -7  -8   1        0.84        0.00     18.63 o 
  -6  -8   1       14.26        0.36     19.44 o 
  -5  -8   1       78.61       80.33     18.19 o 
  -4  -8   1        0.32        3.49     10.19 o 
  -3  -8   1       67.55       70.09      9.38 o 
  -2  -8   1     1287.99     1267.52     18.25 o 
  -1  -8   1      605.44      663.02     14.77 o 
   0  -8   1     1181.45     1176.80     17.66 o 
   1  -8   1      952.28      974.09     17.63 o 
   2  -8   1        2.84        5.78      8.04 o 
   3  -8   1      721.16      725.03     15.75 o 
   4  -8   1      954.05      884.64     22.15 o 
   5  -8   1      163.13      160.75     14.47 o 
   6  -8   1       17.17       19.12     12.01 o 
   7  -8   1      319.24      308.53     19.14 o 
   8  -8   1       29.18       23.09     16.18 o 
  -8  -7   1       62.73       60.62     22.65 o 
  -7  -7   1       45.53       38.96     19.70 o 
  -6  -7   1      262.37      278.23     17.40 o 
  -5  -7   1       11.54       13.66     11.09 o 
  -4  -7   1      120.14      135.96      9.15 o 
  -3  -7   1        2.64        1.26      7.22 o 
  -2  -7   1       54.55       61.17      7.50 o 
  -1  -7   1       30.56       27.41      6.82 o 
   0  -7   1       30.49       36.64      7.22 o 
   1  -7   1      228.73      212.53      9.09 o 
   2  -7   1        4.25        2.05      6.59 o 
   3  -7   1      974.40      969.81     15.76 o 
   4  -7   1       84.13       81.27     11.36 o 
   5  -7   1      873.78      950.26     23.15 o 
   6  -7   1        0.53        5.15     11.66 o 
   7  -7   1      247.17      221.72     15.73 o 
   8  -7   1        7.18        9.77     15.19 o 
   9  -7   1        3.41        9.87     16.40 o 
  -8  -6   1      173.86      200.64     18.88 o 
  -7  -6   1        0.45        1.19     13.47 o 
  -6  -6   1        8.86       11.50     10.78 o 
  -5  -6   1        5.13        5.14      8.01 o 
  -4  -6   1       77.50       69.40      8.11 o 
  -3  -6   1       92.29       96.61      7.52 o 
  -2  -6   1      921.61      892.50     13.29 o 
  -1  -6   1      331.76      323.97      8.93 o 
   0  -6   1      138.30      104.74      6.55 o 
   1  -6   1      237.27      217.49      7.83 o 
   2  -6   1       27.75       27.94      5.57 o 
   3  -6   1       94.87       89.12      7.35 o 
   4  -6   1      316.83      258.46     12.25 o 
   5  -6   1      245.45      244.57     13.46 o 
   6  -6   1        6.01       13.04     10.70 o 
   7  -6   1      184.70      199.23     15.03 o 
   8  -6   1       28.45       26.29     12.92 o 
   9  -6   1      112.35      121.02     16.69 o 
  -9  -5   1       34.61       43.65     18.05 o 
  -8  -5   1       78.49      100.85     15.04 o 
  -7  -5   1       80.57       75.99     13.85 o 
  -6  -5   1      798.47      784.18     19.79 o 
  -5  -5   1        0.20        2.64      6.51 o 
  -4  -5   1      465.33      461.24     11.51 o 
  -3  -5   1      542.59      572.07     10.62 o 
  -2  -5   1       37.52       42.04      5.34 o 
  -1  -5   1     1625.59     1560.56     15.48 o 
   0  -5   1      278.40      257.29      7.14 o 
   1  -5   1      399.67      419.31      8.78 o 
   2  -5   1      602.67      659.02     11.39 o 
   3  -5   1      629.50      615.12     10.56 o 
   4  -5   1      158.29      165.15     10.02 o 
   5  -5   1     1843.24     1838.69     46.81 o 
   6  -5   1      332.72      326.90     22.82 o 
   7  -5   1      799.59      754.62     23.72 o 
   8  -5   1      166.12      153.67     16.02 o 
   9  -5   1       17.71       14.75     15.40 o 
  -9  -4   1       35.29       37.89     23.89 o 
  -8  -4   1      353.58      343.97     17.75 o 
  -7  -4   1        8.58       12.90     11.82 o 
  -6  -4   1       61.17       63.20      8.94 o 
  -5  -4   1      139.12      141.68      7.99 o 
  -4  -4   1      249.83      238.27      7.97 o 
  -3  -4   1       33.69       30.77      4.87 o 
  -2  -4   1      555.69      507.56      8.48 o 
  -1  -4   1      854.68      849.11     10.31 o 
   0  -4   1        0.40        0.61      3.71 o 
   1  -4   1      339.48      336.98      7.22 o 
   2  -4   1      473.38      498.60     11.00 o 
   3  -4   1       48.74       34.56      4.80 o 
   4  -4   1      111.51       95.11      8.59 o 
   5  -4   1       22.55       23.23      8.49 o 
   6  -4   1        9.38       19.61      8.98 o 
   7  -4   1      203.05      204.49     13.82 o 
   8  -4   1       48.83       45.22     12.96 o 
   9  -4   1       82.00       98.55     15.72 o 
  10  -4   1      135.89      159.92     18.87 o 
 -10  -3   1        3.20       10.52     26.92 o 
  -9  -3   1        0.65        0.00     18.45 o 
  -8  -3   1      384.45      381.89     17.58 o 
  -7  -3   1      120.40      135.77      9.83 o 
  -6  -3   1     2422.61     2447.44     23.66 o 
  -5  -3   1      408.91      416.84      9.86 o 
  -4  -3   1     1058.98     1057.71     12.97 o 
  -3  -3   1      718.30      744.32      9.92 o 
  -2  -3   1       46.32       55.85      3.93 o 
  -1  -3   1      218.83      230.35      5.18 o 
   0  -3   1      125.12      146.69      4.51 o 
   1  -3   1      596.94      579.28      7.76 o 
   2  -3   1      111.14      125.55      4.30 o 
   3  -3   1       39.02       17.82      5.88 o 
   4  -3   1      405.63      492.00     13.29 o 
   5  -3   1      236.38      252.71     11.60 o 
   6  -3   1       62.09       52.76      9.12 o 
   7  -3   1       89.87       98.78     11.68 o 
   8  -3   1      111.27      107.07     13.08 o 
   9  -3   1        9.05        9.10     13.68 o 
  10  -3   1        3.33        9.90     16.94 o 
 -10  -2   1      176.29      215.49     27.73 o 
  -9  -2   1       62.77       52.16     20.59 o 
  -8  -2   1      437.08      462.91     14.30 o 
  -7  -2   1       18.39       22.67      8.08 o 
  -6  -2   1        8.71       10.01      6.76 o 
  -5  -2   1     1198.76     1219.40     20.06 o 
  -4  -2   1     2816.22     2701.76     30.59 o 
  -3  -2   1        4.76        3.80      3.39 o 
  -2  -2   1      850.31      912.41      8.62 o 
  -1  -2   1    23173.14    22581.49     85.73 o 
   0  -2   1     1237.37     1349.29     16.72 o 
   1  -2   1    17804.88    18342.89     71.93 o 
   2  -2   1        7.33        5.89      4.62 o 
   3  -2   1      253.80      292.56      9.22 o 
   4  -2   1      449.24      424.28     12.16 o 
   5  -2   1      628.43      604.86     15.70 o 
   6  -2   1        0.38        4.29      9.44 o 
   7  -2   1      335.50      339.09     17.52 o 
   8  -2   1      319.87      312.55     17.63 o 
   9  -2   1      138.65      137.70     17.08 o 
  10  -2   1      231.57      229.21     19.79 o 
 -10  -1   1        1.20        0.00     24.16 o 
  -9  -1   1        3.28        2.70     13.35 o 
  -8  -1   1      444.07      437.31     17.46 o 
  -7  -1   1       32.40       27.68      7.78 o 
  -6  -1   1     1748.91     1714.11     19.56 o 
  -5  -1   1      776.42      816.45     11.70 o 
  -4  -1   1      377.62      380.96      7.84 o 
  -3  -1   1     4210.43     4208.47     22.95 o 
  -2  -1   1      876.89      836.03     16.19 o 
  -1  -1   1     1093.01     1117.90     14.71 o 
   0  -1   1     1318.78     1508.83     29.26 o 
   1  -1   1     7183.87     7072.66     85.63 o 
   2  -1   1      750.25      764.15      7.71 o 
   3  -1   1       48.84       44.10      3.33 o 
   4  -1   1       68.76       72.96      5.06 o 
   5  -1   1        6.81        4.86      5.38 o 
   6  -1   1      563.70      570.36     17.12 o 
   7  -1   1        8.98        7.39     10.84 o 
   8  -1   1       18.41       19.23     11.26 o 
   9  -1   1        7.53        8.73     14.08 o 
  10  -1   1       19.83       15.00     17.14 o 
 -10   0   1      178.95      195.60     27.19 o 
  -9   0   1        5.60        4.20     12.32 o 
  -8   0   1       33.09       26.86     10.67 o 
  -7   0   1       25.59       25.87      7.57 o 
  -6   0   1      187.48      187.41      8.18 o 
  -5   0   1      229.30      203.91      7.44 o 
  -4   0   1     1710.65     1801.34     15.30 o 
  -3   0   1      770.01      770.14     15.06 o 
  -2   0   1      857.70      916.87     11.09 o 
  -1   0   1     5896.13     6196.85     30.23 o 
   0   0   1     1718.28     1932.98     11.20 o 
   1   0   1     7259.25     7405.72     32.56 o 
   2   0   1      368.74      375.78      5.69 o 
   3   0   1       95.50       77.27      4.37 o 
   4   0   1     2209.46     2212.11     18.00 o 
   5   0   1      227.02      225.35      7.90 o 
   6   0   1       16.68       13.91      6.44 o 
   7   0   1      240.95      239.45     15.17 o 
   8   0   1      175.01      172.78     14.97 o 
   9   0   1      163.05      169.83     18.18 o 
  10   0   1      272.26      290.47     22.04 o 
 -10   1   1       18.73       17.14     14.33 o 
  -9   1   1       31.30       29.36     12.83 o 
  -8   1   1       50.23       56.23     11.21 o 
  -7   1   1        1.83        6.08      8.62 o 
  -6   1   1     1744.87     1715.09     17.90 o 
  -5   1   1      623.03      589.94     10.05 o 
  -4   1   1     1006.46      937.09     15.99 o 
  -3   1   1     1614.47     1665.49     12.83 o 
  -2   1   1        6.96       20.87      3.78 o 
  -1   1   1     3275.89     3237.84     28.00 o 
   0   1   1     3551.90     3387.08     21.12 o 
   1   1   1     2402.25     2477.55     19.51 o 
   2   1   1      174.74      202.46      5.16 o 
   3   1   1      271.37      254.76      6.62 o 
   4   1   1        1.71        0.42      4.70 o 
   5   1   1      206.21      220.93      8.18 o 
   6   1   1      956.36      948.49     15.10 o 
   7   1   1       16.44       14.45     11.35 o 
   8   1   1       30.25       41.54     13.61 o 
   9   1   1        1.14        5.67     16.06 o 
 -10   2   1      258.36      259.01     18.81 o 
  -9   2   1        8.24       10.93     12.07 o 
  -8   2   1      514.43      464.58     17.45 o 
  -7   2   1       98.42       96.37     11.28 o 
  -6   2   1      265.68      233.60      8.54 o 
  -5   2   1      669.68      764.03     11.06 o 
  -4   2   1     1079.75     1132.85     11.67 o 
  -3   2   1      412.94      375.09      6.62 o 
  -2   2   1     2271.33     2337.86     20.46 o 
  -1   2   1    14548.86    14475.48     67.32 o 
   0   2   1     2146.18     2133.92     14.17 o 
   1   2   1     6696.90     7147.20     32.58 o 
   2   2   1       64.34       58.64      4.17 o 
   3   2   1        6.46        7.97      4.55 o 
   4   2   1      892.75      807.78     20.86 o 
   5   2   1      525.22      561.75     12.00 o 
   6   2   1      141.34      118.87      9.12 o 
   7   2   1      325.96      321.81     15.59 o 
   8   2   1      521.81      507.37     20.88 o 
   9   2   1       75.93       92.41     17.77 o 
 -10   3   1       12.86        6.91     14.75 o 
  -9   3   1      218.92      251.23     16.67 o 
  -8   3   1      212.43      233.72     14.81 o 
  -7   3   1       23.38       13.85      9.72 o 
  -6   3   1     1560.90     1599.94     26.04 o 
  -5   3   1     2903.95     3084.02     29.88 o 
  -4   3   1        9.16        4.64      4.49 o 
  -3   3   1     3775.30     3662.35     22.26 o 
  -2   3   1      670.41      664.70      8.51 o 
  -1   3   1      122.30      112.71      4.05 o 
   0   3   1      189.46      168.45      4.32 o 
   1   3   1      371.43      370.61      6.40 o 
   2   3   1      673.83      799.57     10.30 o 
   3   3   1      391.05      306.70      9.68 o 
   4   3   1      706.26      685.77     12.17 o 
   5   3   1     1027.59     1034.99     15.83 o 
   6   3   1      555.80      544.53     13.78 o 
   7   3   1      402.40      386.53     13.98 o 
   8   3   1      108.47       90.65     15.81 o 
   9   3   1        0.49        0.00     23.98 o 
 -10   4   1      205.75      205.16     18.68 o 
  -9   4   1        0.15        0.00     12.51 o 
  -8   4   1      630.46      577.04     19.48 o 
  -7   4   1      206.06      193.44     12.95 o 
  -6   4   1      174.83      166.39     11.06 o 
  -5   4   1      203.80      198.72      8.03 o 
  -4   4   1      816.97      800.29     11.44 o 
  -3   4   1       81.97       88.99      5.52 o 
  -2   4   1      838.99      893.62     10.69 o 
  -1   4   1       89.28       83.91      4.71 o 
   0   4   1      114.99      125.46      4.88 o 
   1   4   1     2647.46     2478.79     21.74 o 
   2   4   1      439.58      422.20      8.45 o 
   3   4   1      773.56      759.96     12.56 o 
   4   4   1       67.90       75.71      7.49 o 
   5   4   1       77.24       82.63      8.85 o 
   6   4   1        0.71        4.10      8.72 o 
   7   4   1      355.54      327.52     14.31 o 
   8   4   1      126.47      123.94     16.81 o 
   9   4   1       24.41       33.79     28.26 o 
 -10   5   1        1.26        0.00     16.23 o 
  -9   5   1      149.03      139.06     16.22 o 
  -8   5   1      706.18      706.43     21.53 o 
  -7   5   1      262.63      262.37     14.43 o 
  -6   5   1     1939.16     2066.76     43.82 o 
  -5   5   1     1006.45     1063.65     14.89 o 
  -4   5   1        1.37        0.76      5.82 o 
  -3   5   1      645.77      642.46     12.25 o 
  -2   5   1     4180.44     4414.60     27.51 o 
  -1   5   1      366.94      451.56      8.64 o 
   0   5   1       10.15        5.62      4.43 o 
   1   5   1     1709.99     1635.74     18.46 o 
   2   5   1      271.45      255.65      8.00 o 
   3   5   1     1753.99     1676.50     18.49 o 
   4   5   1      121.44      112.07      8.97 o 
   5   5   1      241.98      244.06     10.72 o 
   6   5   1      109.01      126.80     13.67 o 
   7   5   1       20.62       22.16     13.45 o 
 -10   6   1      241.66      244.05     20.61 o 
  -9   6   1        0.21       15.34     14.62 o 
  -8   6   1      357.30      328.74     17.87 o 
  -7   6   1       10.26        3.65     11.06 o 
  -6   6   1        0.17        4.35      9.29 o 
  -5   6   1      166.82      145.72     10.73 o 
  -4   6   1      551.71      552.77     11.88 o 
  -3   6   1      337.75      345.05      9.81 o 
  -2   6   1       98.84       91.89      6.83 o 
  -1   6   1      259.35      244.95      7.92 o 
   0   6   1       47.99       49.38      6.24 o 
   1   6   1     2404.48     2250.06     19.74 o 
   2   6   1       16.16       18.74      6.41 o 
   3   6   1      146.10      136.25      8.82 o 
   4   6   1       19.77       27.08      8.38 o 
   5   6   1       18.81       24.66     12.10 o 
   6   6   1        8.87        1.79     13.43 o 
   7   6   1      100.94      106.81     22.20 o 
   8   6   1      106.27      116.35     25.85 o 
  -9   7   1        2.00        2.85     14.80 o 
  -8   7   1       47.21       53.79     13.45 o 
  -7   7   1      150.69      144.96     14.22 o 
  -6   7   1        4.98        6.53     10.10 o 
  -5   7   1       10.59       14.17      9.25 o 
  -4   7   1      151.46      171.26      9.21 o 
  -3   7   1      162.39      178.59      8.92 o 
  -2   7   1        9.27        6.82      6.81 o 
  -1   7   1       44.79       43.80      6.85 o 
   0   7   1        1.06        0.00      5.93 o 
   1   7   1       47.46       42.39      9.30 o 
   2   7   1       66.21       71.99     10.64 o 
   3   7   1      801.42      842.85     20.83 o 
   4   7   1        9.29       12.04     11.41 o 
   5   7   1      222.93      215.74     16.32 o 
   6   7   1      100.67      123.66     24.52 o 
   7   7   1        8.25       10.88     21.75 o 
  -9   8   1       18.33       23.14     17.05 o 
  -8   8   1      155.69      125.25     16.97 o 
  -7   8   1       77.90       96.44     14.04 o 
  -6   8   1        1.83        0.90     12.02 o 
  -5   8   1       24.48       13.31     10.78 o 
  -4   8   1      589.70      584.40     14.45 o 
  -3   8   1      135.50      158.84     10.42 o 
  -2   8   1       85.96       74.84      9.01 o 
  -1   8   1      618.09      645.83     18.62 o 
   0   8   1      223.06      214.04     13.82 o 
   1   8   1     1067.72     1065.75     22.90 o 
   2   8   1      935.93      890.33     22.39 o 
   3   8   1        9.47       13.94     10.89 o 
   4   8   1      125.68      127.53     15.07 o 
   5   8   1       34.87       61.34     21.22 o 
   6   8   1        1.58        3.39     24.52 o 
  -8   9   1       82.55       99.21     17.58 o 
  -7   9   1       43.33       35.40     14.21 o 
  -6   9   1      141.17      165.61     15.04 o 
  -5   9   1      108.35      118.71     14.09 o 
  -4   9   1      152.14      185.73     14.67 o 
  -3   9   1      259.48      275.96     16.19 o 
  -2   9   1        0.36        1.61     11.58 o 
  -1   9   1        0.11        8.34     11.60 o 
   0   9   1        0.62        3.22     10.69 o 
   1   9   1      274.83      285.78     17.10 o 
   2   9   1        6.24        0.00     13.71 o 
   3   9   1      242.02      279.93     17.06 o 
   4   9   1       34.11       38.81     16.23 o 
   5   9   1       23.22       25.32     23.09 o 
  -7  10   1       28.03       23.27     22.29 o 
  -6  10   1        0.58        4.90     22.82 o 
  -5  10   1       39.97       49.12     20.59 o 
  -4  10   1        0.52        2.59     20.24 o 
  -3  10   1      552.85      580.66     31.29 o 
  -2  10   1       15.84        2.68     13.65 o 
  -1  10   1      412.45      441.22     19.19 o 
   0  10   1        0.91        5.41     13.99 o 
   1  10   1      108.32      130.41     17.04 o 
   2  10   1       31.95       39.87     15.79 o 
   3  10   1        0.59        1.91     15.03 o 
   4  10   1       14.54       30.94     22.38 o 
  -6  11   1       75.14       78.19     25.59 o 
  -5  11   1      196.06      201.93     29.06 o 
  -4  11   1       42.27       30.94     23.89 o 
  -3  11   1       92.14       99.16     17.23 o 
  -2  11   1        1.39        0.00     16.35 o 
  -1  11   1        1.25        0.00     16.29 o 
   0  11   1        1.40        3.81     16.28 o 
   1  11   1       24.77       46.31     16.81 o 
   2  11   1        5.96       16.28     17.39 o 
   3  11   1       54.23       77.39     29.51 o 
  -4  12   1        6.01        9.36     27.64 o 
  -3  12   1       74.87       98.78     30.04 o 
  -2  12   1        3.42        0.00     16.83 o 
  -1  12   1       66.27       90.55     19.33 o 
   0  12   1       15.06       17.25     18.61 o 
   1  12   1       26.46       40.10     20.09 o 
  -2 -12   2        0.22        3.74     29.06 o 
  -1 -12   2      115.34      112.78     30.04 o 
   0 -12   2       74.98       54.74     28.17 o 
   1 -12   2       38.74       38.51     23.89 o 
   2 -12   2       73.27       69.90     27.46 o 
   3 -12   2        2.17        0.00     25.68 o 
  -4 -11   2        2.02        0.89     26.12 o 
  -3 -11   2       41.71       51.26     26.66 o 
  -2 -11   2       18.03       19.88     24.16 o 
  -1 -11   2        0.63        3.66     19.44 o 
   0 -11   2       19.31       16.91     15.88 o 
   1 -11   2       56.95       57.72     16.86 o 
   2 -11   2       81.76      101.59     16.63 o 
   3 -11   2       39.43       35.97     16.26 o 
   4 -11   2       55.09       71.00     16.52 o 
   5 -11   2       10.29        6.47     15.32 o 
  -5 -10   2        0.46        6.69     23.27 o 
  -4 -10   2       43.88       42.70     25.41 o 
  -3 -10   2      285.85      297.86     28.53 o 
  -2 -10   2       14.23       26.92     20.33 o 
  -1 -10   2      915.40      874.65     23.80 o 
   0 -10   2      227.45      227.06     12.96 o 
   1 -10   2       52.53       63.96     13.14 o 
   2 -10   2      165.43      171.89     20.95 o 
   3 -10   2      163.78      152.52     16.32 o 
   4 -10   2       34.16       45.80     15.02 o 
   5 -10   2      127.25      130.72     17.20 o 
   6 -10   2       47.60       53.31     17.78 o 
  -6  -9   2       27.35       27.19     22.65 o 
  -5  -9   2       38.90       37.18     19.52 o 
  -4  -9   2       34.69       38.60     21.31 o 
  -3  -9   2       27.94       23.10     12.81 o 
  -2  -9   2       50.97       42.76     11.53 o 
  -1  -9   2       83.74       88.98     10.23 o 
   0  -9   2       48.81       44.95      9.66 o 
   1  -9   2      224.87      224.25     12.00 o 
   2  -9   2        8.76        5.67      9.29 o 
   3  -9   2      175.87      201.85     14.81 o 
   4  -9   2      290.94      293.14     16.88 o 
   5  -9   2        1.08        0.00     13.62 o 
   6  -9   2      115.97      115.92     15.71 o 
   7  -9   2        1.34        0.00     15.65 o 
  -7  -8   2       71.54       80.60     22.47 o 
  -6  -8   2       25.09       21.74     13.68 o 
  -5  -8   2       27.07       35.39     18.99 o 
  -4  -8   2       75.95       53.58     11.90 o 
  -3  -8   2      134.58      157.73     12.72 o 
  -2  -8   2      140.04      117.95      9.49 o 
  -1  -8   2      979.46     1000.83     16.84 o 
   0  -8   2      405.90      424.72     12.06 o 
   1  -8   2      281.30      289.71     11.35 o 
   2  -8   2       92.26      104.35      9.60 o 
   3  -8   2       10.63       14.00     10.86 o 
   4  -8   2        0.71       11.88     10.91 o 
   5  -8   2      151.42      136.11     13.77 o 
   6  -8   2       88.21      101.33     15.02 o 
   7  -8   2       25.22       21.94     13.45 o 
   8  -8   2      137.35      140.26     18.48 o 
  -8  -7   2       69.96       76.74     18.14 o 
  -7  -7   2       31.31       35.91     14.38 o 
  -6  -7   2      201.39      196.68     14.91 o 
  -5  -7   2      165.03      177.16     13.20 o 
  -4  -7   2       69.61       68.42     11.61 o 
  -3  -7   2      696.90      725.32     14.36 o 
  -2  -7   2      436.07      448.52     11.18 o 
  -1  -7   2        1.60        3.13      6.29 o 
   0  -7   2      129.42      128.45      7.97 o 
   1  -7   2     1045.94     1112.77     26.55 o 
   2  -7   2       83.47       67.27      7.72 o 
   3  -7   2     1283.17     1352.16     24.84 o 
   4  -7   2     1871.20     1691.15     27.41 o 
   5  -7   2       55.22       50.18     12.34 o 
   6  -7   2      628.25      565.73     20.64 o 
   7  -7   2       63.57       75.53     14.28 o 
   8  -7   2       19.93       24.75     16.42 o 
  -9  -6   2       51.74       53.02     18.96 o 
  -8  -6   2       32.10       31.29     15.74 o 
  -7  -6   2      155.07      122.77     14.15 o 
  -6  -6   2       86.75       77.21     11.76 o 
  -5  -6   2        1.16        1.72      9.52 o 
  -4  -6   2       58.34       76.99      7.60 o 
  -3  -6   2       90.65      107.70      8.68 o 
  -2  -6   2       31.12       35.84      5.92 o 
  -1  -6   2     1037.65     1093.48     14.53 o 
   0  -6   2      914.51      927.49     13.71 o 
   1  -6   2      320.10      292.50      9.00 o 
   2  -6   2      354.77      330.54      9.56 o 
   3  -6   2        1.33        3.22      5.95 o 
   4  -6   2        7.42       14.15      8.96 o 
   5  -6   2       22.57       13.63     10.56 o 
   6  -6   2      297.16      317.12     16.69 o 
   7  -6   2        3.91        0.00     11.90 o 
   8  -6   2      250.07      225.29     18.63 o 
   9  -6   2       68.40       77.29     19.03 o 
  -9  -5   2        0.27        0.00     15.10 o 
  -8  -5   2      128.93      123.25     16.26 o 
  -7  -5   2      819.99      812.45     21.26 o 
  -6  -5   2       39.50       42.58     10.48 o 
  -5  -5   2     1535.19     1466.14     47.70 o 
  -4  -5   2      287.02      267.19      8.58 o 
  -3  -5   2      113.24       86.31      6.25 o 
  -2  -5   2     2045.49     2151.51     18.46 o 
  -1  -5   2     1626.43     1741.57     16.40 o 
   0  -5   2      126.44      127.37      6.21 o 
   1  -5   2      548.56      513.42      9.77 o 
   2  -5   2     1799.62     1683.94     23.05 o 
   3  -5   2      528.91      500.92      9.61 o 
   4  -5   2     1629.46     1517.08     24.77 o 
   5  -5   2      151.91      167.52     12.26 o 
   6  -5   2      266.08      295.06     17.16 o 
   7  -5   2       31.02       18.86     11.72 o 
   8  -5   2       29.47       24.28     14.05 o 
   9  -5   2       10.30       26.42     16.19 o 
 -10  -4   2       95.32       83.98     25.14 o 
  -9  -4   2       97.88      133.53     16.73 o 
  -8  -4   2      394.18      358.52     16.89 o 
  -7  -4   2       69.96       66.05     11.91 o 
  -6  -4   2        2.36        4.75      9.15 o 
  -5  -4   2      297.78      288.52      8.84 o 
  -4  -4   2     1977.01     2075.10     21.97 o 
  -3  -4   2      295.74      305.11      7.25 o 
  -2  -4   2      284.61      320.59      6.87 o 
  -1  -4   2      395.61      356.54      7.38 o 
   0  -4   2     1437.44     1395.39     16.02 o 
   1  -4   2     1672.06     1621.95     14.94 o 
   2  -4   2       65.34       57.99      4.98 o 
   3  -4   2      447.75      430.90      7.30 o 
   4  -4   2      126.19      104.76      9.85 o 
   5  -4   2       23.28        8.82      7.85 o 
   6  -4   2      248.17      265.34     14.61 o 
   7  -4   2       18.28       12.46     11.59 o 
   8  -4   2      370.91      367.33     19.28 o 
   9  -4   2       54.61       52.77     16.99 o 
 -10  -3   2       24.28       20.68     23.45 o 
  -9  -3   2       27.60       31.76     13.34 o 
  -8  -3   2      217.43      214.42     14.69 o 
  -7  -3   2     1492.34     1459.30     25.75 o 
  -6  -3   2       88.38       83.78      7.74 o 
  -5  -3   2     1561.16     1529.90     16.34 o 
  -4  -3   2     3106.52     3310.81     23.99 o 
  -3  -3   2      219.44      269.31      5.99 o 
  -2  -3   2     4563.47     4722.37     25.07 o 
  -1  -3   2      976.24     1020.06      9.91 o 
   0  -3   2      580.95      567.43      8.25 o 
   1  -3   2      589.74      606.64      8.18 o 
   2  -3   2     2739.81     2631.00     17.75 o 
   3  -3   2       12.26        3.63      5.76 o 
   4  -3   2      604.25      573.34     14.66 o 
   5  -3   2        5.96        7.33      9.00 o 
   6  -3   2      665.49      675.61     19.38 o 
   7  -3   2        1.20        0.00     10.78 o 
   8  -3   2       64.19       60.49     14.74 o 
   9  -3   2        2.31        3.59     14.55 o 
 -10  -2   2       74.37       70.79     24.07 o 
  -9  -2   2       74.70       75.34     22.20 o 
  -8  -2   2       29.84       28.04     11.13 o 
  -7  -2   2        9.03        4.93      7.72 o 
  -6  -2   2       81.58       78.60      7.03 o 
  -5  -2   2      333.91      322.15      8.37 o 
  -4  -2   2     1629.62     1687.00     14.71 o 
  -3  -2   2      696.51      645.12      7.72 o 
  -2  -2   2      901.43      911.33     12.45 o 
  -1  -2   2     2030.22     2226.70     16.80 o 
   0  -2   2        2.44       12.15      2.93 o 
   1  -2   2      583.39      590.53      7.20 o 
   2  -2   2      541.74      521.17      8.05 o 
   3  -2   2      409.45      407.08     11.68 o 
   4  -2   2      533.92      572.81     14.37 o 
   5  -2   2      781.35      761.27     17.63 o 
   6  -2   2      380.22      346.52     14.91 o 
   7  -2   2       10.38       11.85     11.72 o 
   8  -2   2      479.46      526.22     21.30 o 
   9  -2   2      107.72       90.99     17.56 o 
 -10  -1   2      111.61      116.35     26.03 o 
  -9  -1   2      113.01       94.59     18.28 o 
  -8  -1   2        1.69        0.00      8.33 o 
  -7  -1   2      835.46      767.95     26.02 o 
  -6  -1   2        2.72        3.55      5.88 o 
  -5  -1   2     1647.24     1616.41     24.83 o 
  -4  -1   2      271.65      304.33      6.70 o 
  -3  -1   2       37.91       38.91      3.33 o 
  -2  -1   2     1512.65     1601.92     21.93 o 
  -1  -1   2      104.09      115.90      2.94 o 
   0  -1   2       92.60      111.75      3.31 o 
   1  -1   2      977.20     1055.05      9.23 o 
   2  -1   2        1.85        1.37      3.40 o 
   3  -1   2       80.58       65.45      4.33 o 
   4  -1   2        2.66       10.16      4.46 o 
   5  -1   2      227.83      233.23     11.83 o 
   6  -1   2      648.55      675.79     19.23 o 
   7  -1   2      304.16      294.61     15.57 o 
   8  -1   2      107.07      105.71     15.60 o 
   9  -1   2       12.74       19.20     16.25 o 
 -11   0   2       25.41       27.91     24.52 o 
 -10   0   2       36.45       39.41     20.59 o 
  -9   0   2      518.99      481.86     18.90 o 
  -8   0   2       73.44       72.89      8.71 o 
  -7   0   2      427.58      410.24     10.98 o 
  -6   0   2      481.88      532.31     10.74 o 
  -5   0   2      158.83      131.46      6.34 o 
  -4   0   2      309.33      350.41      8.03 o 
  -3   0   2     2930.05     2790.29     22.56 o 
  -2   0   2     4184.67     4332.53     55.37 o 
  -1   0   2    14589.70    14654.76     57.87 o 
   0   0   2    17856.16    17442.25     66.50 o 
   1   0   2      959.46      997.70     17.16 o 
   2   0   2      253.53      252.53      5.71 o 
   3   0   2     2962.77     2832.74     24.18 o 
   4   0   2      284.60      298.12      8.07 o 
   5   0   2     1129.94     1034.08     14.40 o 
   6   0   2     1751.46     1713.34     29.06 o 
   7   0   2      653.71      653.95     20.63 o 
   8   0   2      405.21      439.29     20.64 o 
   9   0   2      247.02      249.89     21.37 o 
 -11   1   2       46.11       50.64     23.63 o 
 -10   1   2      231.58      225.67     17.18 o 
  -9   1   2      172.40      180.64     14.24 o 
  -8   1   2        6.96       10.67     10.69 o 
  -7   1   2     1064.91     1007.46     15.55 o 
  -6   1   2       49.83       65.88      6.78 o 
  -5   1   2     4141.35     3936.79     29.86 o 
  -4   1   2      960.80      988.94     17.94 o 
  -3   1   2     1648.30     1719.90     13.52 o 
  -2   1   2     3194.03     3436.38     54.78 o 
  -1   1   2     2071.79     2007.79     14.72 o 
   0   1   2     3745.42     3799.02     20.13 o 
   1   1   2      670.34      670.96      7.91 o 
   2   1   2      541.42      487.48      7.73 o 
   3   1   2       13.48       14.05      4.56 o 
   4   1   2      182.05      186.70      7.81 o 
   5   1   2      614.08      583.81     14.80 o 
   6   1   2      545.41      534.97     16.95 o 
   7   1   2      271.17      262.45     15.65 o 
   8   1   2       39.90       40.62     14.00 o 
   9   1   2       18.39       36.01     18.85 o 
 -11   2   2       72.03      106.81     28.35 o 
 -10   2   2       18.25       20.60     12.67 o 
  -9   2   2      159.12      143.83     14.39 o 
  -8   2   2      216.75      233.73     13.70 o 
  -7   2   2       40.78       50.83      7.35 o 
  -6   2   2      487.06      490.10     10.60 o 
  -5   2   2      943.20      926.68     12.49 o 
  -4   2   2      100.30       91.83      5.41 o 
  -3   2   2     1225.16     1184.06     11.54 o 
  -2   2   2     1162.01     1046.95     27.50 o 
  -1   2   2     1024.86     1018.79      8.81 o 
   0   2   2     2817.58     2905.22     23.26 o 
   1   2   2      825.84      749.90      8.71 o 
   2   2   2      198.89      184.79     10.46 o 
   3   2   2      465.05      549.36      9.99 o 
   4   2   2        0.23        0.73      5.74 o 
   5   2   2       25.46       17.29      9.23 o 
   6   2   2      572.42      585.38     17.58 o 
   7   2   2       24.36       30.28     12.48 o 
   8   2   2      234.29      233.48     18.53 o 
   9   2   2       42.21       39.44     17.88 o 
 -11   3   2       36.00       39.57     16.52 o 
 -10   3   2      214.22      215.46     17.75 o 
  -9   3   2       17.10       18.55     12.71 o 
  -8   3   2      250.68      228.78     14.15 o 
  -7   3   2     2017.06     2065.88     29.85 o 
  -6   3   2       25.34       32.58      6.38 o 
  -5   3   2     4965.42     4907.89     30.52 o 
  -4   3   2      580.68      593.90     10.08 o 
  -3   3   2      106.25      116.13      5.20 o 
  -2   3   2      425.23      400.09      6.83 o 
  -1   3   2      801.55      795.11      7.95 o 
   0   3   2     1290.60     1170.31     15.46 o 
   1   3   2       94.63       82.77      4.74 o 
   2   3   2     4471.91     4298.66     48.71 o 
   3   3   2       67.39       61.74      6.10 o 
   4   3   2     1285.88     1291.76     16.58 o 
   5   3   2       91.26      109.44      8.62 o 
   6   3   2       96.45      100.98      9.75 o 
   7   3   2      264.81      276.71     16.91 o 
   8   3   2        9.09        7.39     15.90 o 
 -11   4   2      113.23      118.57     21.71 o 
 -10   4   2       46.79       49.95     14.78 o 
  -9   4   2      484.11      475.49     18.52 o 
  -8   4   2        0.89        1.95     10.98 o 
  -7   4   2       26.16       34.76     10.31 o 
  -6   4   2      127.26      120.47      8.04 o 
  -5   4   2     1917.89     1925.85     19.13 o 
  -4   4   2      660.16      633.16     14.10 o 
  -3   4   2     1554.57     1516.90     14.76 o 
  -2   4   2       58.06       69.03      4.62 o 
  -1   4   2      100.71       76.86      4.13 o 
   0   4   2     3431.76     3368.52     21.53 o 
   1   4   2     1393.31     1305.33     14.53 o 
   2   4   2     1102.47     1115.07     13.59 o 
   3   4   2      354.30      375.65      9.80 o 
   4   4   2        0.28        0.00      7.19 o 
   5   4   2       10.04        6.56      8.31 o 
   6   4   2       67.96       85.28     10.66 o 
   7   4   2        0.15        9.44     11.32 o 
   8   4   2       80.35       95.04     26.57 o 
 -10   5   2       50.48       58.70     17.61 o 
  -9   5   2        1.44        3.24     13.58 o 
  -8   5   2      126.14      119.10     14.60 o 
  -7   5   2      460.90      481.21     17.11 o 
  -6   5   2       38.96       51.08     10.15 o 
  -5   5   2      426.09      451.58     10.65 o 
  -4   5   2      812.23      853.45     13.10 o 
  -3   5   2       56.93       43.82      5.80 o 
  -2   5   2     2379.76     2513.15     19.41 o 
  -1   5   2      293.12      273.36      6.75 o 
   0   5   2       29.60       44.07      4.68 o 
   1   5   2       34.06       30.03      5.33 o 
   2   5   2     2385.49     2356.42     20.68 o 
   3   5   2       27.13       21.16      9.77 o 
   4   5   2     1321.77     1351.42     18.82 o 
   5   5   2      103.61      114.79     11.88 o 
   6   5   2      174.28      184.35     14.87 o 
   7   5   2      113.61      108.68     16.77 o 
 -10   6   2       28.98       25.29     17.46 o 
  -9   6   2      320.09      329.78     19.75 o 
  -8   6   2       11.36       13.82     12.01 o 
  -7   6   2       13.70       18.86     11.47 o 
  -6   6   2       26.37       36.15      9.65 o 
  -5   6   2      292.58      263.79     10.15 o 
  -4   6   2       82.68       56.34      6.97 o 
  -3   6   2     1401.71     1350.32     21.63 o 
  -2   6   2       26.32       37.55      6.17 o 
  -1   6   2      116.79      112.81      8.92 o 
   0   6   2     1495.93     1427.10     14.59 o 
   1   6   2      202.74      220.18     11.60 o 
   2   6   2     1880.71     1890.41     27.89 o 
   3   6   2      108.48      109.72     10.90 o 
   4   6   2        0.70        0.00     10.88 o 
   5   6   2       87.18       77.88     13.90 o 
   6   6   2       35.30       43.92     13.76 o 
   7   6   2        8.20       22.13     16.35 o 
 -10   7   2       91.87       83.33     19.46 o 
  -9   7   2       30.92       36.35     15.08 o 
  -8   7   2       38.86       48.47     12.98 o 
  -7   7   2      677.21      716.31     27.91 o 
  -6   7   2      188.00      170.94     13.15 o 
  -5   7   2      326.79      392.01     11.82 o 
  -4   7   2      460.27      487.84     12.28 o 
  -3   7   2       85.26       73.63      7.64 o 
  -2   7   2      310.03      300.95      9.26 o 
  -1   7   2      222.85      218.84     12.31 o 
   0   7   2      192.82      193.01     12.22 o 
   1   7   2      111.80      112.59     11.58 o 
   2   7   2     1195.89     1188.38     24.05 o 
   3   7   2       15.87       21.70      9.80 o 
   4   7   2       94.32      112.30     14.01 o 
   5   7   2       62.48       71.58     15.34 o 
   6   7   2        8.09       16.85     16.31 o 
  -9   8   2       91.20       84.44     15.79 o 
  -8   8   2        3.50        0.59     14.10 o 
  -7   8   2        0.61        0.55     11.94 o 
  -6   8   2      286.52      286.36     16.37 o 
  -5   8   2       41.49       38.50     11.41 o 
  -4   8   2      102.78      124.70     13.11 o 
  -3   8   2      109.62      112.29     12.26 o 
  -2   8   2      500.74      509.68     17.70 o 
  -1   8   2      224.03      230.38     14.63 o 
   0   8   2      482.53      475.60     17.27 o 
   1   8   2      104.60      100.07     12.73 o 
   2   8   2      375.04      332.38     15.85 o 
   3   8   2      229.96      237.58     16.45 o 
   4   8   2        1.93       10.51     12.81 o 
   5   8   2       40.09       48.07     16.78 o 
   6   8   2       55.77       63.66     25.59 o 
  -8   9   2        9.85       15.64     16.10 o 
  -7   9   2       73.66       82.20     20.95 o 
  -6   9   2       51.98       45.02     20.33 o 
  -5   9   2      229.73      240.98     22.29 o 
  -4   9   2       89.86       87.46     12.82 o 
  -3   9   2      207.99      202.68     14.93 o 
  -2   9   2        2.86        4.28     12.31 o 
  -1   9   2        0.58        0.18     10.16 o 
   0   9   2        1.70        3.66     11.44 o 
   1   9   2      198.58      201.11     16.36 o 
   2   9   2      107.25      102.44     21.40 o 
   3   9   2       15.17       16.13     15.35 o 
   4   9   2       70.38       91.52     18.18 o 
   5   9   2        6.31        2.67     22.82 o 
  -7  10   2        8.31        0.00     19.52 o 
  -6  10   2        4.41        1.43     18.90 o 
  -5  10   2       13.29       24.87     20.68 o 
  -4  10   2       20.79       22.13     15.63 o 
  -3  10   2       85.93       74.55     15.03 o 
  -2  10   2      212.54      194.41     16.45 o 
  -1  10   2       19.29       19.38     13.95 o 
   0  10   2      174.91      162.61     15.58 o 
   1  10   2       91.44       94.69     15.92 o 
   2  10   2       50.91       49.92     16.20 o 
   3  10   2       33.10       30.24     17.81 o 
   4  10   2        8.91       12.93     28.71 o 
  -6  11   2       24.90       26.66     22.02 o 
  -5  11   2      150.79      151.38     27.82 o 
  -4  11   2       87.55       95.13     24.07 o 
  -3  11   2        5.29       25.94     16.31 o 
  -2  11   2       18.18       31.79     17.59 o 
  -1  11   2        9.20       13.67     15.61 o 
   0  11   2       13.91       21.16     16.64 o 
   1  11   2        1.90        4.11     18.43 o 
   2  11   2       40.27       61.17     19.38 o 
  -4  12   2        2.93        7.85     28.17 o 
  -3  12   2       55.55       54.60     19.10 o 
  -2  12   2       76.29       87.75     18.59 o 
  -1  12   2        6.65        0.00     19.44 o 
   0  12   2       95.49      122.97     22.46 o 
  -2 -12   3       74.89       57.68     28.26 o 
  -1 -12   3        4.67        3.21     24.61 o 
   0 -12   3       73.38       84.70     28.08 o 
   2 -12   3        1.26        5.62     30.67 o 
  -4 -11   3       63.83       75.25     28.08 o 
  -3 -11   3        0.36        0.00     22.73 o 
  -2 -11   3        8.43        7.40     21.93 o 
  -1 -11   3       30.67       17.74     21.66 o 
   0 -11   3      252.30      212.18     18.21 o 
   1 -11   3       12.26       12.78     15.41 o 
   2 -11   3      136.48      143.63     17.71 o 
   3 -11   3       19.00       19.18     16.17 o 
   4 -11   3       11.01       14.29     15.59 o 
  -6 -10   3        3.82       11.50     22.73 o 
  -5 -10   3       17.11       19.52     24.70 o 
  -4 -10   3       41.52       46.18     21.13 o 
  -3 -10   3       12.41       19.01     13.43 o 
  -2 -10   3      248.64      238.97     17.15 o 
  -1 -10   3        3.64        3.52     13.51 o 
   0 -10   3      205.77      215.72     12.87 o 
   1 -10   3       44.09       50.76     10.42 o 
   2 -10   3       20.04       19.66     12.60 o 
   3 -10   3       35.57       44.86     14.37 o 
   4 -10   3       18.56       10.02     14.66 o 
   5 -10   3        0.95        0.00     15.84 o 
   6 -10   3       30.57       33.91     16.28 o 
  -7  -9   3       83.87       82.91     25.41 o 
  -6  -9   3      106.00      125.24     17.32 o 
  -5  -9   3       36.93       62.93     14.75 o 
  -4  -9   3       92.27       94.69     14.11 o 
  -3  -9   3       39.15       38.80     12.30 o 
  -2  -9   3       21.03        9.42     12.41 o 
  -1  -9   3        1.05        6.24      8.73 o 
   0  -9   3      361.99      372.54     15.98 o 
   1  -9   3       38.96       39.28      9.58 o 
   2  -9   3      298.76      313.59     16.76 o 
   3  -9   3       23.89       21.01     13.10 o 
   4  -9   3       82.76       87.50     13.59 o 
   5  -9   3      171.07      162.21     16.62 o 
   6  -9   3        5.59        1.79     16.67 o 
   7  -9   3       35.93       36.27     17.84 o 
  -8  -8   3       25.03       19.35     18.23 o 
  -7  -8   3        5.07        2.22     13.61 o 
  -6  -8   3       11.36        4.13     12.60 o 
  -5  -8   3      135.16      119.96     13.93 o 
  -4  -8   3      168.54      171.37     13.62 o 
  -3  -8   3       49.11       46.14     11.41 o 
  -2  -8   3     1315.71     1237.88     24.31 o 
  -1  -8   3       23.65       29.10      8.53 o 
   0  -8   3      918.63      971.19     20.54 o 
   1  -8   3      140.71      154.93     10.09 o 
   2  -8   3       66.88       61.70     10.62 o 
   3  -8   3      307.85      369.85     16.53 o 
   4  -8   3      226.57      232.95     15.34 o 
   5  -8   3       48.26       48.70     13.26 o 
   6  -8   3       37.40       45.48     14.22 o 
   7  -8   3      177.60      185.46     19.76 o 
  -8  -7   3       28.89       28.12     16.00 o 
  -7  -7   3      195.11      193.02     16.29 o 
  -6  -7   3      556.54      547.25     19.94 o 
  -5  -7   3       11.03       10.93     11.53 o 
  -4  -7   3       34.81       30.12     10.67 o 
  -3  -7   3        1.77        1.96     13.64 o 
  -2  -7   3       43.87       47.72      7.12 o 
  -1  -7   3        1.45        1.04      6.37 o 
   0  -7   3      589.03      629.95     12.93 o 
   1  -7   3      290.42      275.26     10.59 o 
   2  -7   3      310.72      318.66     10.84 o 
   3  -7   3      120.97      125.49     11.09 o 
   4  -7   3      432.40      444.35     17.84 o 
   5  -7   3      188.76      203.77     15.37 o 
   6  -7   3       37.28       21.09     12.54 o 
   7  -7   3       18.05       16.66     14.53 o 
   8  -7   3       21.48       39.64     16.80 o 
  -9  -6   3       61.86       67.75     18.63 o 
  -8  -6   3       28.82       32.51     13.47 o 
  -7  -6   3       26.45       24.75     12.50 o 
  -6  -6   3       70.54       79.53     11.12 o 
  -5  -6   3      155.36      153.83     12.23 o 
  -4  -6   3      351.11      351.33     14.02 o 
  -3  -6   3      299.76      333.30      9.54 o 
  -2  -6   3     1222.62     1210.99     15.13 o 
  -1  -6   3      152.96      173.80      7.70 o 
   0  -6   3     2113.41     2053.42     24.34 o 
   1  -6   3        7.88       14.00      6.34 o 
   2  -6   3     1514.20     1484.92     17.86 o 
   3  -6   3        2.37        1.84      8.94 o 
   4  -6   3       35.97       31.11     11.25 o 
   5  -6   3      234.71      227.76     15.60 o 
   6  -6   3       64.76       75.75     12.63 o 
   7  -6   3       78.48       99.13     14.61 o 
   8  -6   3        4.84        3.62     15.16 o 
  -9  -5   3       71.22       82.66     16.91 o 
  -8  -5   3       12.07       10.15     11.65 o 
  -7  -5   3      763.26      699.20     19.92 o 
  -6  -5   3      353.32      333.66     14.15 o 
  -5  -5   3        2.65        5.53      8.27 o 
  -4  -5   3      144.84      146.48      9.99 o 
  -3  -5   3     2243.38     2214.51     18.58 o 
  -2  -5   3       97.24      104.40      5.73 o 
  -1  -5   3     1997.60     2088.18     18.66 o 
   0  -5   3      906.34      876.79     12.62 o 
   1  -5   3      234.79      227.89      7.81 o 
   2  -5   3     2029.61     1887.16     18.13 o 
   3  -5   3     1425.39     1316.09     22.57 o 
   4  -5   3      370.45      343.96     14.70 o 
   5  -5   3     1197.91     1162.27     24.83 o 
   6  -5   3        3.73        1.09     10.39 o 
   7  -5   3      211.43      185.81     15.95 o 
   8  -5   3       27.14       30.70     15.61 o 
 -10  -4   3       13.97       29.87     25.05 o 
  -9  -4   3      139.40      136.10     15.53 o 
  -8  -4   3       57.67       63.40     12.97 o 
  -7  -4   3        0.70        0.00     10.14 o 
  -6  -4   3       16.31       18.03      8.96 o 
  -5  -4   3     1190.13     1100.84     31.11 o 
  -4  -4   3       14.07       22.12      4.53 o 
  -3  -4   3      791.62      734.88      9.05 o 
  -2  -4   3     1582.48     1547.43     24.81 o 
  -1  -4   3      583.54      699.88     12.58 o 
   0  -4   3     2812.83     2775.67     32.12 o 
   1  -4   3      458.96      543.57      9.54 o 
   2  -4   3      380.70      370.05      8.33 o 
   3  -4   3       95.88       91.75      8.97 o 
   4  -4   3       45.70       40.86      9.13 o 
   5  -4   3       50.10       43.47     10.55 o 
   6  -4   3       25.54       33.38     12.66 o 
   7  -4   3      180.31      213.78     16.99 o 
   8  -4   3        3.18        0.00     13.96 o 
   9  -4   3       80.10       77.12     27.55 o 
 -10  -3   3        9.25       10.52     22.65 o 
  -9  -3   3       82.63       76.48     14.58 o 
  -8  -3   3      111.53      106.75     13.13 o 
  -7  -3   3      298.93      285.08     13.90 o 
  -6  -3   3      792.39      786.54     18.06 o 
  -5  -3   3       64.41       75.00      6.13 o 
  -4  -3   3      734.13      723.79     14.77 o 
  -3  -3   3     1220.76     1168.95     47.16 o 
  -2  -3   3       25.87       24.46      3.32 o 
  -1  -3   3      362.34      402.04      7.18 o 
   0  -3   3     1224.53     1224.78     13.28 o 
   1  -3   3      265.97      268.91      6.82 o 
   2  -3   3     1383.09     1297.01     14.31 o 
   3  -3   3      562.22      512.00     14.18 o 
   4  -3   3       93.07       88.06      9.90 o 
   5  -3   3      745.40      798.40     19.95 o 
   6  -3   3       38.04       33.53     11.68 o 
   7  -3   3      259.73      252.15     16.51 o 
   8  -3   3       27.18       26.34     15.19 o 
   9  -3   3        0.33        0.81     18.31 o 
 -10  -2   3      161.92      179.11     25.41 o 
  -9  -2   3      129.36      152.08     14.09 o 
  -8  -2   3      330.52      336.04     15.41 o 
  -7  -2   3        4.76        0.12      8.60 o 
  -6  -2   3        0.49        3.44      6.24 o 
  -5  -2   3     1394.73     1406.39     14.37 o 
  -4  -2   3      890.03      864.00      9.66 o 
  -3  -2   3        5.25        7.52      5.00 o 
  -2  -2   3      640.04      618.58     11.06 o 
  -1  -2   3     2324.62     2279.58     17.92 o 
   0  -2   3     3230.55     3208.72     19.51 o 
   1  -2   3     2369.93     2325.56     31.66 o 
   2  -2   3      250.53      249.79      9.68 o 
   3  -2   3       77.59       66.08      4.79 o 
   4  -2   3      799.89      767.06     17.43 o 
   5  -2   3       21.68       29.51     15.42 o 
   6  -2   3      223.01      243.34     15.35 o 
   7  -2   3      677.49      749.47     23.35 o 
   8  -2   3        7.00        0.00     14.05 o 
   9  -2   3      224.36      249.32     20.36 o 
 -11  -1   3       11.29       16.94     23.63 o 
 -10  -1   3       63.05       43.06     18.90 o 
  -9  -1   3      479.41      446.99     17.42 o 
  -8  -1   3      550.34      573.20     17.81 o 
  -7  -1   3      234.88      220.43      9.24 o 
  -6  -1   3     2355.58     2290.55     20.73 o 
  -5  -1   3       49.41       47.68      5.49 o 
  -4  -1   3     3273.06     3324.75     20.89 o 
  -3  -1   3      341.37      381.30      5.80 o 
  -2  -1   3     1746.94     1565.32     11.63 o 
  -1  -1   3     4957.80     5102.62     25.33 o 
   0  -1   3      409.59      443.70      6.76 o 
   1  -1   3     1198.73     1183.58     11.40 o 
   2  -1   3     1535.49     1357.13     14.82 o 
   3  -1   3      157.68      163.33      6.36 o 
   4  -1   3        4.65       13.34      5.47 o 
   5  -1   3     1077.57     1057.86     21.91 o 
   6  -1   3      227.78      200.60     13.82 o 
   7  -1   3       89.58       99.76     15.70 o 
   8  -1   3        1.42        1.77     13.29 o 
   9  -1   3       17.55       15.80     18.89 o 
 -11   0   3      186.52      229.39     26.57 o 
 -10   0   3      264.68      264.70     27.19 o 
  -9   0   3       76.25       65.44     17.30 o 
  -8   0   3       15.17       20.36      7.79 o 
  -7   0   3       23.32       23.42      6.85 o 
  -6   0   3      658.11      728.37     12.29 o 
  -5   0   3       38.84       32.15      5.17 o 
  -4   0   3      876.90      817.27     10.40 o 
  -3   0   3      457.72      456.87      7.10 o 
  -2   0   3     4270.08     4570.50     23.36 o 
  -1   0   3     3023.81     3113.56     18.04 o 
   0   0   3       82.60       81.56      4.08 o 
   1   0   3      685.06      755.93      9.37 o 
   2   0   3      108.60       87.20      5.07 o 
   3   0   3     1556.44     1469.52     17.52 o 
   4   0   3      619.09      544.20     15.29 o 
   5   0   3       14.95       19.71      9.14 o 
   6   0   3      591.53      561.08     18.61 o 
   7   0   3      950.81     1015.61     26.19 o 
   8   0   3        5.15        8.64     16.55 o 
   9   0   3      254.40      263.95     23.21 o 
 -11   1   3       83.39       87.37     26.12 o 
 -10   1   3       95.19      103.15     20.59 o 
  -9   1   3      728.23      705.17     20.30 o 
  -8   1   3      398.84      432.61     13.10 o 
  -7   1   3      572.26      576.03     12.61 o 
  -6   1   3     3858.78     3787.61     27.52 o 
  -5   1   3     1059.80     1129.08     13.64 o 
  -4   1   3     3039.40     3035.90     28.19 o 
  -3   1   3      780.72      910.86     14.74 o 
  -2   1   3      288.97      322.35      5.95 o 
  -1   1   3       25.43       20.10      2.96 o 
   0   1   3      330.24      322.96      7.11 o 
   1   1   3      293.03      300.32      6.49 o 
   2   1   3      716.12      715.88     10.25 o 
   3   1   3      496.39      478.57      9.70 o 
   4   1   3      127.78      117.76      7.23 o 
   5   1   3      781.77      846.05     15.20 o 
   6   1   3      288.86      302.80     16.40 o 
   7   1   3        2.49        0.70     11.53 o 
   8   1   3       16.34       20.46     15.31 o 
 -11   2   3       69.21       69.09     24.87 o 
 -10   2   3      357.08      358.37     19.95 o 
  -9   2   3        0.32        0.00     10.74 o 
  -8   2   3      219.44      205.71     13.43 o 
  -7   2   3       56.75       58.08      7.39 o 
  -6   2   3      117.98      112.41      7.52 o 
  -5   2   3      230.76      296.58      8.39 o 
  -4   2   3     2812.52     2771.60     27.67 o 
  -3   2   3      131.18      151.70      5.67 o 
  -2   2   3      164.25      155.28      4.81 o 
  -1   2   3      847.16      817.71     12.00 o 
   0   2   3     1139.64     1168.87     10.38 o 
   1   2   3     2370.80     2494.84     17.99 o 
   2   2   3       11.39       19.50      4.82 o 
   3   2   3        0.38        1.91      5.78 o 
   4   2   3      457.50      433.82     11.09 o 
   5   2   3      259.83      265.22     10.76 o 
   6   2   3       95.42      107.82     13.20 o 
   7   2   3      404.18      400.62     20.26 o 
   8   2   3       14.09       18.75     17.48 o 
 -11   3   3       57.38       77.03     23.72 o 
 -10   3   3        9.66       13.29     13.08 o 
  -9   3   3      317.55      351.93     18.46 o 
  -8   3   3      398.56      392.75     17.05 o 
  -7   3   3      228.38      220.74      9.46 o 
  -6   3   3     2863.34     2783.06     24.14 o 
  -5   3   3      141.79      163.20      7.47 o 
  -4   3   3     1029.35      995.35     12.62 o 
  -3   3   3     3103.35     3231.84     35.26 o 
  -2   3   3       74.97       74.57      4.34 o 
  -1   3   3     1115.23     1146.81     16.10 o 
   0   3   3      753.02      729.01     13.70 o 
   1   3   3     2157.60     2113.77     16.46 o 
   2   3   3       43.93       33.07      5.59 o 
   3   3   3     1674.06     1650.18     20.84 o 
   4   3   3       22.37       22.58      7.97 o 
   5   3   3      290.26      324.11     12.48 o 
   6   3   3       72.60       76.52     10.42 o 
   7   3   3       20.58       35.84     21.84 o 
   8   3   3        0.72       17.21     23.98 o 
 -11   4   3       37.16       41.05     16.74 o 
 -10   4   3       91.97       84.10     16.47 o 
  -9   4   3       14.52        5.90     12.00 o 
  -8   4   3      331.07      336.05     15.91 o 
  -7   4   3        9.65       13.42      7.86 o 
  -6   4   3       13.98       16.88      6.40 o 
  -5   4   3       28.54       15.77      6.20 o 
  -4   4   3      828.54      821.25     12.37 o 
  -3   4   3      172.99      189.60      6.37 o 
  -2   4   3     1892.82     1908.58     18.36 o 
  -1   4   3     1099.69     1022.02     19.75 o 
   0   4   3     1928.36     1996.23     24.06 o 
   1   4   3     2149.30     2092.53     19.40 o 
   2   4   3      693.38      709.50     11.78 o 
   3   4   3       17.18       15.28      8.92 o 
   4   4   3       39.31       46.66      9.06 o 
   5   4   3      133.50      115.48     12.96 o 
   6   4   3       37.44       46.25     13.77 o 
   7   4   3      125.62      130.97     22.82 o 
   8   4   3       16.15       11.14     27.91 o 
 -10   5   3        4.33        5.67     14.18 o 
  -9   5   3      211.82      196.81     15.60 o 
  -8   5   3      658.34      610.45     20.00 o 
  -7   5   3        3.90       14.18     10.65 o 
  -6   5   3     1498.65     1380.79     18.25 o 
  -5   5   3      409.63      405.19     11.05 o 
  -4   5   3       40.04       33.97      5.71 o 
  -3   5   3     2155.41     2125.50     20.71 o 
  -2   5   3     1110.69     1272.83     20.86 o 
  -1   5   3        1.99        2.13      6.38 o 
   0   5   3      502.78      504.01     13.88 o 
   1   5   3     2177.94     2184.87     27.98 o 
   2   5   3      491.68      465.41     15.06 o 
   3   5   3     1031.75     1077.70     22.06 o 
   4   5   3        5.62        8.48     10.42 o 
   5   5   3        0.84        0.00     12.40 o 
   6   5   3       48.00       59.50     15.02 o 
   7   5   3        3.38        7.22     22.73 o 
 -10   6   3      104.38      104.62     16.33 o 
  -9   6   3       77.95       73.74     14.91 o 
  -8   6   3      139.66      125.45     13.90 o 
  -7   6   3        9.86        8.15     10.63 o 
  -6   6   3      112.59      111.48      9.05 o 
  -5   6   3       12.54       10.81      6.97 o 
  -4   6   3      282.09      286.27      9.42 o 
  -3   6   3        1.35        4.47      6.07 o 
  -2   6   3     1425.13     1471.86     27.99 o 
  -1   6   3      965.43      884.58     21.44 o 
   0   6   3     1756.06     1803.13     34.86 o 
   1   6   3      532.34      545.92     16.09 o 
   2   6   3      136.85      140.25     12.82 o 
   3   6   3        0.16        3.30     11.19 o 
   4   6   3      115.41      127.35     17.25 o 
   5   6   3       61.57       64.70     13.48 o 
   6   6   3        2.15        8.30     15.10 o 
   7   6   3      136.84      164.04     27.99 o 
 -10   7   3       11.55       10.52     16.85 o 
  -9   7   3       30.75       34.65     15.22 o 
  -8   7   3       39.64       35.84     13.67 o 
  -7   7   3       30.19       24.60     11.82 o 
  -6   7   3        8.79        9.06     10.51 o 
  -5   7   3       14.23       12.16      7.44 o 
  -4   7   3      400.94      406.55     15.65 o 
  -3   7   3      241.59      239.41     12.86 o 
  -2   7   3       77.78       64.78      9.94 o 
  -1   7   3       21.35       23.69      9.43 o 
   0   7   3       66.39       71.67     12.13 o 
   1   7   3        1.41        4.97     10.65 o 
   2   7   3      855.47      826.50     21.66 o 
   3   7   3      473.79      466.28     21.75 o 
   4   7   3       24.55       24.47     14.09 o 
   5   7   3      143.49      159.30     17.25 o 
   6   7   3       15.76       17.30     18.00 o 
  -9   8   3        5.16        7.11     15.29 o 
  -8   8   3      122.50      100.03     16.17 o 
  -7   8   3      149.87      169.28     16.30 o 
  -6   8   3       86.73       87.73     17.65 o 
  -5   8   3       26.26       22.00     11.41 o 
  -4   8   3      447.20      405.42     17.33 o 
  -3   8   3        0.22        1.63     11.35 o 
  -2   8   3      261.07      262.97     15.82 o 
  -1   8   3      194.21      188.04     15.00 o 
   0   8   3        4.83        6.82     11.11 o 
   1   8   3      302.10      310.86     16.26 o 
   2   8   3      118.93      117.71     13.83 o 
   3   8   3        0.17        9.25     12.98 o 
   4   8   3       10.79       26.88     15.91 o 
   5   8   3       52.87       67.87     17.35 o 
  -8   9   3       95.49      106.99     25.85 o 
  -7   9   3        0.72        0.00     19.44 o 
  -6   9   3      207.26      220.83     26.12 o 
  -5   9   3        2.16        6.08     11.93 o 
  -4   9   3      264.98      281.83     16.70 o 
  -3   9   3      230.96      228.68     15.82 o 
  -2   9   3       16.78       28.37     12.45 o 
  -1   9   3       34.80       31.14     13.02 o 
   0   9   3       47.12       39.98     14.05 o 
   1   9   3       21.82       37.91     14.15 o 
   2   9   3       67.81       70.77     14.61 o 
   3   9   3      239.84      251.40     18.67 o 
   4   9   3        3.91        6.19     15.91 o 
  -7  10   3        0.35        0.00     21.84 o 
  -6  10   3        3.84        0.00     19.79 o 
  -5  10   3        3.92        9.09     19.35 o 
  -4  10   3      145.30      158.73     16.34 o 
  -3  10   3       21.24       33.37     14.00 o 
  -2  10   3      105.36      117.81     14.99 o 
  -1  10   3       26.78       33.26     13.71 o 
   0  10   3        0.55        2.18     14.56 o 
   1  10   3       20.82       22.83     14.91 o 
   2  10   3        1.64        5.14     15.98 o 
   3  10   3        0.25        0.00     17.64 o 
  -6  11   3      239.02      211.30     30.49 o 
  -5  11   3       24.89       26.75     22.38 o 
  -4  11   3      175.92      152.49     19.43 o 
  -3  11   3       62.62       52.64     17.86 o 
  -2  11   3       13.87       11.77     16.19 o 
  -1  11   3        5.07        6.65     16.70 o 
   0  11   3       48.52       39.89     16.75 o 
   1  11   3       55.77       66.02     18.15 o 
  -3  12   3       22.70       30.14     20.05 o 
  -2  12   3       30.88       32.92     21.54 o 
  -1 -12   4       80.09       84.34     27.64 o 
   0 -12   4        1.17        0.00     24.07 o 
  -4 -11   4       17.17       15.78     21.58 o 
  -3 -11   4       36.81       42.60     16.86 o 
  -2 -11   4        0.25       13.84     16.37 o 
  -1 -11   4        0.42        0.00     15.34 o 
   0 -11   4        0.91        6.86     15.18 o 
   1 -11   4       79.20       81.93     24.34 o 
   2 -11   4        3.26       14.25     16.91 o 
   3 -11   4      103.29      108.11     18.96 o 
   4 -11   4       17.45        8.74     15.74 o 
  -6 -10   4       58.61       72.48     26.48 o 
  -5 -10   4        1.27        0.00     15.19 o 
  -4 -10   4      196.45      192.49     17.58 o 
  -3 -10   4      164.28      137.70     16.71 o 
  -2 -10   4      111.29       92.06     15.12 o 
  -1 -10   4      359.52      358.37     18.40 o 
   0 -10   4       26.40       25.85     18.45 o 
   1 -10   4       11.91       14.17     12.21 o 
   2 -10   4       91.70       91.90     14.82 o 
   3 -10   4       32.68       18.90     19.08 o 
   4 -10   4       13.64       18.50     16.67 o 
   5 -10   4       86.15       87.50     18.63 o 
  -7  -9   4       11.10       14.43     16.66 o 
  -6  -9   4      134.77      142.53     16.58 o 
  -5  -9   4       71.65       63.93     14.09 o 
  -4  -9   4       50.24       46.87     13.10 o 
  -3  -9   4        7.06        5.64     11.43 o 
  -2  -9   4        8.56        9.26     10.83 o 
  -1  -9   4       39.74       31.97     11.81 o 
   0  -9   4       27.46       19.51      9.77 o 
   1  -9   4        4.61       11.46     11.87 o 
   2  -9   4       17.43       10.48     12.09 o 
   3  -9   4       19.61       28.12     13.89 o 
   4  -9   4       15.39       17.68     13.89 o 
   5  -9   4       31.87       42.42     16.14 o 
   6  -9   4       10.87       15.04     17.10 o 
  -8  -8   4        0.38        0.00     14.64 o 
  -7  -8   4        6.25        3.79     14.30 o 
  -6  -8   4      175.79      153.41     16.18 o 
  -5  -8   4      395.50      370.28     17.87 o 
  -4  -8   4       85.18       86.12     12.57 o 
  -3  -8   4      342.37      333.98     15.54 o 
  -2  -8   4       61.48       59.03     11.57 o 
  -1  -8   4      362.99      357.90     12.09 o 
   0  -8   4        0.37        4.89      8.16 o 
   1  -8   4       80.32       91.64      9.84 o 
   2  -8   4       63.39       46.83     11.58 o 
   3  -8   4      112.66      109.01     12.44 o 
   4  -8   4        5.61       18.55     12.90 o 
   5  -8   4       97.39       94.94     15.03 o 
   6  -8   4       17.64       28.71     15.70 o 
   7  -8   4      110.28      117.32     17.23 o 
  -8  -7   4      187.32      165.24     15.86 o 
  -7  -7   4       23.17       34.18     13.50 o 
  -6  -7   4      654.52      628.40     20.24 o 
  -5  -7   4      259.52      236.06     14.33 o 
  -4  -7   4        6.12       11.82     10.23 o 
  -3  -7   4      198.56      190.67     12.79 o 
  -2  -7   4      292.65      287.75     13.55 o 
  -1  -7   4       18.05       15.68      8.96 o 
   0  -7   4      317.36      324.88     11.23 o 
   1  -7   4      591.84      633.30     13.94 o 
   2  -7   4       76.65       78.88     11.34 o 
   3  -7   4      542.61      584.02     19.24 o 
   4  -7   4      272.15      257.58     15.48 o 
   5  -7   4        5.04        1.76     11.69 o 
   6  -7   4      170.45      166.92     17.18 o 
   7  -7   4       45.78       36.92     17.87 o 
  -9  -6   4       16.76       24.08     15.21 o 
  -8  -6   4        0.33        1.48     13.36 o 
  -7  -6   4       51.87       44.84     11.76 o 
  -6  -6   4      411.14      382.06     16.04 o 
  -5  -6   4       72.42      110.54     14.09 o 
  -4  -6   4      115.10      117.98     10.67 o 
  -3  -6   4      300.08      272.08     12.88 o 
  -2  -6   4       39.14       45.99      6.86 o 
  -1  -6   4     2196.16     2229.93     21.36 o 
   0  -6   4        6.54       10.28      6.71 o 
   1  -6   4      581.49      618.33     12.50 o 
   2  -6   4        1.12        2.83      9.11 o 
   3  -6   4        2.70       15.02      9.77 o 
   4  -6   4       36.04       50.73     14.89 o 
   5  -6   4      161.83      168.36     14.85 o 
   6  -6   4      124.96      127.57     15.24 o 
   7  -6   4       36.19       38.60     23.18 o 
 -10  -5   4       59.09       71.52     17.17 o 
  -9  -5   4        1.62        3.20     14.04 o 
  -8  -5   4      241.00      243.10     15.41 o 
  -7  -5   4      264.46      269.01     15.29 o 
  -6  -5   4      211.06      216.59     13.82 o 
  -5  -5   4      825.52      820.70     25.28 o 
  -4  -5   4      178.78      167.11     10.75 o 
  -3  -5   4      278.00      273.67     12.44 o 
  -2  -5   4      824.93      896.02     13.43 o 
  -1  -5   4      867.72      938.81     13.99 o 
   0  -5   4        6.34        9.63      5.37 o 
   1  -5   4     3204.33     3262.55     28.38 o 
   2  -5   4       53.50       62.00      6.79 o 
   3  -5   4     1122.75     1185.25     22.74 o 
   4  -5   4      227.08      215.75     13.57 o 
   5  -5   4       11.62        9.77     10.79 o 
   6  -5   4       21.13       22.51     12.80 o 
   7  -5   4       24.72       41.10     15.82 o 
   8  -5   4        0.19        1.55     16.16 o 
 -10  -4   4       90.28      106.62     16.79 o 
  -9  -4   4        7.26       10.93     13.52 o 
  -8  -4   4      144.33      143.19     14.06 o 
  -7  -4   4        0.72        1.26     10.22 o 
  -6  -4   4       47.58       53.13     10.15 o 
  -5  -4   4        0.01        2.54      7.20 o 
  -4  -4   4      560.03      521.12     14.30 o 
  -3  -4   4       49.10       74.75      7.37 o 
  -2  -4   4       94.61      123.68      5.76 o 
  -1  -4   4     4619.93     4550.38     46.70 o 
   0  -4   4        3.06        7.29      5.22 o 
   1  -4   4     2551.77     2499.21     27.68 o 
   2  -4   4        1.41        3.83      5.40 o 
   3  -4   4      202.59      217.34     11.60 o 
   4  -4   4        3.33        3.75      9.13 o 
   5  -4   4      682.68      689.30     20.42 o 
   6  -4   4      128.93      139.88     14.84 o 
   7  -4   4       91.36       85.14     14.76 o 
   8  -4   4      193.10      189.69     20.74 o 
 -10  -3   4      123.44      126.03     17.35 o 
  -9  -3   4       10.89        7.39     12.53 o 
  -8  -3   4      555.81      577.49     19.10 o 
  -7  -3   4      139.12      105.02     11.14 o 
  -6  -3   4      237.74      227.92     12.47 o 
  -5  -3   4      944.15      886.08     18.21 o 
  -4  -3   4      984.64      918.87     17.01 o 
  -3  -3   4     1130.10     1217.65     18.69 o 
  -2  -3   4     1013.49     1118.93     11.12 o 
  -1  -3   4      399.89      431.54      7.99 o 
   0  -3   4      154.57      159.46      5.98 o 
   1  -3   4     6376.85     6575.83     35.39 o 
   2  -3   4     1198.56     1186.65     13.73 o 
   3  -3   4     1576.72     1543.29     24.43 o 
   4  -3   4      475.09      482.46     16.58 o 
   5  -3   4       35.89       42.62     10.01 o 
   6  -3   4      126.94      122.42     14.49 o 
   7  -3   4        4.60        0.96     14.47 o 
   8  -3   4       19.45       27.51     17.44 o 
 -11  -2   4        3.88        4.81     23.72 o 
 -10  -2   4      236.21      245.80     25.23 o 
  -9  -2   4       41.18       43.76     12.32 o 
  -8  -2   4       11.86        8.55      9.86 o 
  -7  -2   4       17.46       29.60      9.85 o 
  -6  -2   4       21.94       16.53      7.85 o 
  -5  -2   4        8.13       11.24      4.99 o 
  -4  -2   4      958.40      917.81     16.20 o 
  -3  -2   4        3.05        9.23      5.39 o 
  -2  -2   4      379.08      358.02      6.66 o 
  -1  -2   4      222.24      207.03      7.82 o 
   0  -2   4       76.01       68.18      4.95 o 
   1  -2   4      431.15      376.53      8.09 o 
   2  -2   4     1344.40     1429.83     14.96 o 
   3  -2   4      348.89      389.18      8.90 o 
   4  -2   4      134.23      132.32     11.43 o 
   5  -2   4      749.83      748.41     19.89 o 
   6  -2   4      442.18      454.69     19.53 o 
   7  -2   4      228.43      218.86     17.59 o 
   8  -2   4      306.47      338.23     22.55 o 
 -11  -1   4      106.88       94.06     25.23 o 
 -10  -1   4      268.01      261.49     26.12 o 
  -9  -1   4       93.20       79.75     12.55 o 
  -8  -1   4      456.53      510.65     26.12 o 
  -7  -1   4       95.43      118.21     10.82 o 
  -6  -1   4      886.65      942.39     13.51 o 
  -5  -1   4      452.67      441.57      8.88 o 
  -4  -1   4      114.08      104.15      4.91 o 
  -3  -1   4       53.75       52.60      3.92 o 
  -2  -1   4       36.23       27.59      3.68 o 
  -1  -1   4      173.80      182.55      5.45 o 
   0  -1   4     1939.51     2196.54     17.03 o 
   1  -1   4     1165.91     1101.28     12.46 o 
   2  -1   4        7.15        4.18      5.04 o 
   3  -1   4     1039.15      960.84     14.24 o 
   4  -1   4      353.37      322.35     13.83 o 
   5  -1   4      615.14      622.10     19.04 o 
   6  -1   4      583.61      617.77     21.01 o 
   7  -1   4        0.44        0.00     13.92 o 
   8  -1   4        0.07        0.16     18.15 o 
 -11   0   4        7.19        8.74     20.86 o 
 -10   0   4      431.72      383.90     28.71 o 
  -9   0   4     1057.88     1066.94     47.39 o 
  -8   0   4       11.02       18.52     10.41 o 
  -7   0   4       61.93       56.19      8.08 o 
  -6   0   4      134.42      134.15      7.84 o 
  -5   0   4      883.70      884.84     12.14 o 
  -4   0   4     1978.55     1988.66     16.40 o 
  -3   0   4      508.43      476.73      7.87 o 
  -2   0   4       67.14       93.72      4.54 o 
  -1   0   4       35.36       51.39      4.32 o 
   0   0   4     2972.87     3032.06     23.05 o 
   1   0   4       11.09       28.41      4.77 o 
   2   0   4     1032.56     1082.47     13.49 o 
   3   0   4      516.05      545.44     10.84 o 
   4   0   4       25.53       20.86      6.87 o 
   5   0   4      549.91      545.61     18.73 o 
   6   0   4      846.96      845.02     23.18 o 
   7   0   4        5.19        3.82     14.75 o 
   8   0   4      233.09      245.15     20.51 o 
 -11   1   4      121.18      140.77     27.19 o 
 -10   1   4      202.23      198.37     24.34 o 
  -9   1   4       15.47       19.26     18.10 o 
  -8   1   4      237.91      254.29     10.95 o 
  -7   1   4      887.58      907.64     18.80 o 
  -6   1   4     1051.50     1069.32     14.85 o 
  -5   1   4     1937.37     2007.58     18.68 o 
  -4   1   4      129.93      137.26      6.05 o 
  -3   1   4        7.64        2.86      3.91 o 
  -2   1   4        3.82        4.35      3.52 o 
  -1   1   4        2.24        6.11      3.96 o 
   0   1   4     1258.30     1367.24     13.13 o 
   1   1   4     2173.21     2132.69     17.80 o 
   2   1   4      137.65      120.50      6.80 o 
   3   1   4      711.89      676.72     12.34 o 
   4   1   4      364.51      364.21     10.86 o 
   5   1   4      151.49      156.16     12.09 o 
   6   1   4      426.05      445.08     19.00 o 
   7   1   4        1.64        0.00     14.34 o 
   8   1   4        0.39        2.85     17.69 o 
 -11   2   4       43.41       34.77     23.45 o 
 -10   2   4       36.96       27.73     20.59 o 
  -9   2   4      326.36      318.36     16.48 o 
  -8   2   4       20.58       29.57      8.56 o 
  -7   2   4        4.00        5.96      7.31 o 
  -6   2   4       14.98       34.28      7.16 o 
  -5   2   4      558.77      546.77     10.72 o 
  -4   2   4      131.11      149.53      6.18 o 
  -3   2   4      282.02      247.85      6.65 o 
  -2   2   4        1.18        5.44      4.25 o 
  -1   2   4       68.88       64.37      4.42 o 
   0   2   4      928.28      995.26     10.99 o 
   1   2   4      355.00      318.15      7.62 o 
   2   2   4      158.55      145.16      7.21 o 
   3   2   4       54.72       55.00      7.37 o 
   4   2   4        1.35        0.00      7.42 o 
   5   2   4       52.60       59.04      9.32 o 
   6   2   4      140.22      156.77     15.48 o 
   7   2   4        2.18        6.15     16.33 o 
   8   2   4       77.34       87.82     28.17 o 
 -11   3   4        2.10        7.22     22.82 o 
 -10   3   4      105.36      108.99     16.23 o 
  -9   3   4       18.61       18.22     12.57 o 
  -8   3   4      168.74      165.35     10.42 o 
  -7   3   4      472.93      460.26     11.88 o 
  -6   3   4     1225.71     1240.00     20.92 o 
  -5   3   4     1664.53     1642.38     18.58 o 
  -4   3   4       22.44       23.67      5.18 o 
  -3   3   4      124.55      122.48      6.25 o 
  -2   3   4     1390.71     1448.53     13.04 o 
  -1   3   4     1483.25     1405.92     24.29 o 
   0   3   4       13.57       12.24      6.67 o 
   1   3   4     5611.42     5350.73     30.49 o 
   2   3   4     1580.93     1626.99     28.22 o 
   3   3   4     1116.89     1106.87     16.44 o 
   4   3   4      221.76      261.31     11.49 o 
   5   3   4       73.32       83.05     12.36 o 
   6   3   4        7.04       14.80     19.26 o 
 -11   4   4       71.09       60.27     25.94 o 
 -10   4   4       29.64       40.50     14.79 o 
  -9   4   4      101.51      111.49     14.57 o 
  -8   4   4        0.15        0.00     10.68 o 
  -7   4   4       19.64       21.77      8.01 o 
  -6   4   4      147.66      157.25     10.62 o 
  -5   4   4      555.68      568.89     11.56 o 
  -4   4   4      651.71      661.13     11.33 o 
  -3   4   4     1308.29     1305.42     14.04 o 
  -2   4   4       57.77       48.71      6.88 o 
  -1   4   4     2688.34     2723.68     72.17 o 
   0   4   4      307.95      312.70     11.38 o 
   1   4   4     1053.05     1068.59     20.30 o 
   2   4   4       43.15       27.37     12.12 o 
   3   4   4       48.41       48.28      9.71 o 
   4   4   4       57.68       50.00     10.67 o 
   5   4   4       41.91       68.45     11.73 o 
   6   4   4        8.47       17.65     19.17 o 
   7   4   4        1.18        4.19     22.29 o 
 -11   5   4        7.48        2.79     15.49 o 
 -10   5   4       27.42       34.09     15.12 o 
  -9   5   4       17.57       12.70     13.26 o 
  -8   5   4      200.77      195.33     15.15 o 
  -7   5   4       15.73       13.47     10.24 o 
  -6   5   4       42.86       41.04      8.30 o 
  -5   5   4      340.43      328.05     10.13 o 
  -4   5   4      194.76      193.01      8.59 o 
  -3   5   4      899.35      912.89     12.41 o 
  -2   5   4      710.70      683.70     15.97 o 
  -1   5   4      289.67      287.05     12.23 o 
   0   5   4      347.70      324.98     12.79 o 
   1   5   4     1722.68     1621.56     39.81 o 
   2   5   4     1058.20     1091.27     22.97 o 
   3   5   4      326.55      348.38     16.42 o 
   4   5   4      390.61      483.56     38.51 o 
   5   5   4       79.02       61.82     14.56 o 
   6   5   4       27.59       52.18     16.10 o 
 -10   6   4       17.10       25.69     16.44 o 
  -9   6   4      168.88      182.62     17.36 o 
  -8   6   4       89.50       98.11     13.38 o 
  -7   6   4       26.96       18.54     12.48 o 
  -6   6   4      288.56      291.75     12.01 o 
  -5   6   4      375.37      359.17     11.20 o 
  -4   6   4      268.89      264.29     12.98 o 
  -3   6   4     1432.29     1397.83     23.72 o 
  -2   6   4       22.63       21.88      8.08 o 
  -1   6   4      601.01      610.25     17.61 o 
   0   6   4      114.53      108.68     10.82 o 
   1   6   4      315.02      323.84     14.81 o 
   2   6   4      103.52      109.46     12.17 o 
   3   6   4       53.06       52.06     12.18 o 
   4   6   4       31.34       29.04     13.36 o 
   5   6   4       17.34       37.07     15.51 o 
   6   6   4       54.21       62.90     16.64 o 
 -10   7   4      153.28      149.19     19.73 o 
  -9   7   4        0.03        0.00     14.99 o 
  -8   7   4      452.83      426.03     20.04 o 
  -7   7   4      663.93      640.66     20.17 o 
  -6   7   4        9.67       11.15     11.70 o 
  -5   7   4      274.55      291.05     15.08 o 
  -4   7   4      182.30      163.80     12.25 o 
  -3   7   4        1.24        8.17      9.11 o 
  -2   7   4      238.99      233.98     13.91 o 
  -1   7   4      211.66      204.05     13.77 o 
   0   7   4      211.53      213.28     13.93 o 
   1   7   4       23.87       27.22     11.52 o 
   2   7   4      382.16      389.50     17.96 o 
   3   7   4        0.29        3.22     11.38 o 
   4   7   4      162.52      181.48     17.30 o 
   5   7   4        9.80        6.41     16.83 o 
  -9   8   4      105.57      103.51     25.23 o 
  -8   8   4        4.09        7.40     20.59 o 
  -7   8   4        1.50        3.57     18.63 o 
  -6   8   4        1.31        0.15     11.67 o 
  -5   8   4      191.89      198.84     15.40 o 
  -4   8   4       18.33        9.80     11.23 o 
  -3   8   4      632.40      661.70     19.91 o 
  -2   8   4        1.14        1.28     11.06 o 
  -1   8   4      145.99      153.84     14.23 o 
   0   8   4        4.00        0.00     12.41 o 
   1   8   4      114.64      112.83     14.65 o 
   2   8   4       45.99       42.63     13.00 o 
   3   8   4        7.15       14.83     14.86 o 
   4   8   4       24.73       29.17     16.34 o 
  -8   9   4      118.47      127.94     27.37 o 
  -7   9   4      301.98      271.83     25.59 o 
  -6   9   4       12.38       19.70     19.08 o 
  -5   9   4      431.91      449.53     20.17 o 
  -4   9   4       11.59       12.55     12.24 o 
  -3   9   4      118.53      125.42     15.39 o 
  -2   9   4       30.90       30.61     14.49 o 
  -1   9   4       33.90       29.96     12.61 o 
   0   9   4        4.38        4.20     12.10 o 
   1   9   4       38.47       39.83     15.13 o 
   2   9   4       79.13       94.19     17.86 o 
   3   9   4       22.11       26.30     17.29 o 
  -7  10   4        6.70        6.95     23.98 o 
  -6  10   4       22.07       21.40     20.24 o 
  -5  10   4       99.41       99.69     17.11 o 
  -4  10   4       49.42       44.50     14.46 o 
  -3  10   4      349.28      335.49     20.07 o 
  -2  10   4       14.06       18.58     13.86 o 
  -1  10   4       15.25       14.37     16.13 o 
   0  10   4       84.40       78.76     17.45 o 
   1  10   4        0.05        0.00     16.77 o 
   2  10   4       10.54        9.07     17.20 o 
  -6  11   4       17.25       19.88     23.98 o 
  -5  11   4      145.30      150.05     28.08 o 
  -4  11   4       12.85       22.60     17.90 o 
  -3  11   4        9.28        8.78     16.42 o 
  -2  11   4       44.83       41.00     18.06 o 
  -1  11   4       39.03       51.55     17.48 o 
   0  11   4       10.87       22.34     19.01 o 
  -4 -11   5        6.83       13.80     17.61 o 
  -3 -11   5        1.53        0.00     16.92 o 
  -2 -11   5        4.94        2.69     16.04 o 
  -1 -11   5       81.64       82.59     17.65 o 
   0 -11   5        5.42        0.00     21.75 o 
   1 -11   5       94.78       89.60     24.96 o 
   2 -11   5       77.66       88.53     26.75 o 
   3 -11   5        0.42        0.00     17.18 o 
  -5 -10   5       92.32       97.39     16.99 o 
  -4 -10   5        0.03        0.00     14.39 o 
  -3 -10   5      122.55      136.04     15.07 o 
  -2 -10   5        0.39        0.00     13.71 o 
  -1 -10   5       44.69       54.81     15.09 o 
   0 -10   5       58.72       71.41     20.24 o 
   1 -10   5       10.83       25.94     17.65 o 
   2 -10   5       24.23       16.53     13.73 o 
   3 -10   5       11.94       14.89     15.54 o 
   4 -10   5       49.52       62.23     17.69 o 
  -7  -9   5      217.97      248.17     20.09 o 
  -6  -9   5       29.50       26.50     15.22 o 
  -5  -9   5      192.72      209.42     16.25 o 
  -4  -9   5       55.81       58.37     14.34 o 
  -3  -9   5        5.42        0.81     12.70 o 
  -2  -9   5       56.57       61.33     13.81 o 
  -1  -9   5      110.14      120.69     14.31 o 
   0  -9   5       24.48       43.95     13.60 o 
   1  -9   5       38.30       33.61     13.33 o 
   2  -9   5       43.96       59.71     14.42 o 
   3  -9   5        9.11       10.95     15.07 o 
   4  -9   5       74.20      101.27     17.54 o 
   5  -9   5       41.19       48.43     17.96 o 
  -8  -8   5       10.43        2.89     17.02 o 
  -7  -8   5       31.80       24.29     15.06 o 
  -6  -8   5      100.60       67.05     14.42 o 
  -5  -8   5      681.04      638.89     21.24 o 
  -4  -8   5       24.91       13.95     11.16 o 
  -3  -8   5      304.78      320.96     16.39 o 
  -2  -8   5      175.87      144.07     13.14 o 
  -1  -8   5       28.77       32.46     10.48 o 
   0  -8   5      165.64      168.03     13.46 o 
   1  -8   5       97.20       94.37     12.90 o 
   2  -8   5        3.64        0.00     12.42 o 
   3  -8   5       84.31      102.72     14.72 o 
   4  -8   5       80.25       89.18     15.37 o 
   5  -8   5        8.56        4.40     13.21 o 
   6  -8   5      103.20      103.89     17.74 o 
  -8  -7   5       12.07       13.02     15.11 o 
  -7  -7   5      344.71      332.55     18.43 o 
  -6  -7   5      339.05      304.74     17.07 o 
  -5  -7   5       34.13       30.12     10.77 o 
  -4  -7   5       44.41       35.56     10.12 o 
  -3  -7   5        0.43       13.19     14.71 o 
  -2  -7   5       33.54       34.06     10.26 o 
  -1  -7   5       82.26       80.14      8.15 o 
   0  -7   5      542.08      570.63     13.89 o 
   1  -7   5        2.76        2.67     14.26 o 
   2  -7   5       53.87       65.17     11.65 o 
   3  -7   5       86.22       72.96     13.35 o 
   4  -7   5       93.91       94.71     13.80 o 
   5  -7   5       25.71       33.60     14.46 o 
   6  -7   5        0.75        6.91     14.12 o 
  -9  -6   5       13.07       13.26     16.61 o 
  -8  -6   5        1.14        0.00     12.66 o 
  -7  -6   5        0.92        3.11     11.88 o 
  -6  -6   5        3.10       11.34     10.22 o 
  -5  -6   5      493.32      506.28     17.40 o 
  -4  -6   5       86.17       98.45     11.36 o 
  -3  -6   5      402.82      466.81     15.73 o 
  -2  -6   5      347.94      337.53     13.53 o 
  -1  -6   5      447.40      445.14     11.78 o 
   0  -6   5      673.60      667.83     13.25 o 
   1  -6   5      230.99      242.79      9.93 o 
   2  -6   5       11.05       12.26     10.08 o 
   3  -6   5        0.78        0.00     10.15 o 
   4  -6   5      298.34      277.00     16.34 o 
   5  -6   5        1.59        0.00     11.09 o 
   6  -6   5      156.30      149.24     17.26 o 
   7  -6   5       29.83       31.13     17.71 o 
 -10  -5   5       13.40        8.15     16.27 o 
  -9  -5   5      158.62      139.49     16.06 o 
  -8  -5   5        8.14       15.95     12.61 o 
  -7  -5   5      386.50      368.31     16.72 o 
  -6  -5   5       23.72       24.80      9.69 o 
  -5  -5   5        0.24        2.80      8.24 o 
  -4  -5   5      181.04      155.84     10.96 o 
  -3  -5   5       36.64       41.98      8.61 o 
  -2  -5   5      140.75      154.41      7.68 o 
  -1  -5   5      304.51      329.57      9.38 o 
   0  -5   5     2145.49     2226.15     21.35 o 
   1  -5   5       77.80       90.47      7.68 o 
   2  -5   5     2649.08     2632.57     32.97 o 
   3  -5   5       23.37       31.18     10.24 o 
   4  -5   5      358.19      334.43     15.97 o 
   5  -5   5      459.42      456.69     20.28 o 
   6  -5   5       30.29       26.83     14.15 o 
   7  -5   5       43.54       37.06     17.46 o 
 -10  -4   5       24.56       18.25     16.42 o 
  -9  -4   5       18.36        9.77     11.71 o 
  -8  -4   5       41.55       46.10     11.14 o 
  -7  -4   5       40.19       39.22     10.91 o 
  -6  -4   5       64.76       61.45     10.08 o 
  -5  -4   5      330.64      326.34     13.14 o 
  -4  -4   5       18.64       13.51      7.73 o 
  -3  -4   5      597.87      571.03     14.94 o 
  -2  -4   5     1456.14     1446.11     22.31 o 
  -1  -4   5      491.94      456.93      9.79 o 
   0  -4   5     1836.58     1794.73     18.38 o 
   1  -4   5        4.96        5.43      6.14 o 
   2  -4   5        2.08        4.46      8.48 o 
   3  -4   5       54.89       51.26     13.37 o 
   4  -4   5      364.22      358.00     17.18 o 
   5  -4   5      126.34      138.48     14.94 o 
   6  -4   5      136.33      135.32     16.67 o 
   7  -4   5      157.07      169.10     19.40 o 
 -10  -3   5       79.11       72.48     14.84 o 
  -9  -3   5       83.68       88.17     12.92 o 
  -8  -3   5       59.72       54.94     11.20 o 
  -7  -3   5      103.70      101.26     11.22 o 
  -6  -3   5       17.35       23.06      8.00 o 
  -5  -3   5      216.98      201.48     10.84 o 
  -4  -3   5      129.94       95.85      8.70 o 
  -3  -3   5      102.72      102.17      8.89 o 
  -2  -3   5       24.30       32.92      5.25 o 
  -1  -3   5     1279.13     1353.98     17.22 o 
   0  -3   5     1704.41     1539.56     28.90 o 
   1  -3   5      467.57      521.32     10.54 o 
   2  -3   5     3297.65     3285.29     25.40 o 
   3  -3   5      265.17      280.79     13.69 o 
   4  -3   5      477.62      447.12     17.24 o 
   5  -3   5      378.15      374.35     17.79 o 
   6  -3   5        0.85        0.00     14.44 o 
   7  -3   5       27.21       31.36     17.82 o 
 -11  -2   5      182.44      172.51     25.05 o 
 -10  -2   5       90.06       92.31     15.08 o 
  -9  -2   5      251.45      232.38     15.69 o 
  -8  -2   5      416.65      417.73     16.67 o 
  -7  -2   5       19.15       23.86      9.36 o 
  -6  -2   5        4.90        2.56      8.38 o 
  -5  -2   5     1585.85     1602.60     23.57 o 
  -4  -2   5      686.54      710.99     35.39 o 
  -3  -2   5      900.95      908.70     10.17 o 
  -2  -2   5     1893.15     1763.31     15.64 o 
  -1  -2   5      200.19      234.85      7.10 o 
   0  -2   5     1551.49     1536.82     19.28 o 
   1  -2   5      737.09      759.88     12.13 o 
   2  -2   5       33.90       41.63      6.78 o 
   3  -2   5       16.98       10.16      8.28 o 
   4  -2   5      166.03      168.12     12.51 o 
   5  -2   5      157.05      149.19     13.45 o 
   6  -2   5      135.93      137.04     16.09 o 
   7  -2   5      248.84      272.23     19.97 o 
 -11  -1   5        8.99        6.33     23.00 o 
 -10  -1   5      318.82      295.12     18.23 o 
  -9  -1   5      210.20      226.86     15.38 o 
  -8  -1   5        4.23        2.51      9.64 o 
  -7  -1   5      731.97      715.26     17.87 o 
  -6  -1   5      345.06      321.39     12.51 o 
  -5  -1   5      998.79      996.96     12.00 o 
  -4  -1   5     2052.10     2085.14     16.73 o 
  -3  -1   5      771.91      862.75     10.75 o 
  -2  -1   5        2.85        5.90      4.21 o 
  -1  -1   5      499.73      523.85     18.89 o 
   0  -1   5     1355.71     1327.96     14.46 o 
   1  -1   5       27.32       31.03      6.34 o 
   2  -1   5     2733.19     2642.64     22.49 o 
   3  -1   5      167.75      177.88      8.86 o 
   4  -1   5      460.84      480.62     16.83 o 
   5  -1   5       92.61      114.02     13.49 o 
   6  -1   5       32.60       29.05     13.88 o 
   7  -1   5        0.71        1.05     15.21 o 
 -11   0   5      139.76      150.49     26.75 o 
 -10   0   5       25.62       17.56     17.21 o 
  -9   0   5       35.44       29.64     12.26 o 
  -8   0   5        7.41        7.00      9.86 o 
  -7   0   5       50.40       48.41      9.30 o 
  -6   0   5      682.43      679.96     11.98 o 
  -5   0   5     1079.02     1096.41     25.85 o 
  -4   0   5     1452.31     1379.03     14.50 o 
  -3   0   5      265.61      266.35      7.10 o 
  -2   0   5       37.28       34.99      4.48 o 
  -1   0   5       36.67       44.41      4.99 o 
   0   0   5      391.81      392.80      8.72 o 
   1   0   5      439.09      426.96      9.68 o 
   2   0   5      227.68      233.80      8.84 o 
   3   0   5        5.45        2.80      7.26 o 
   4   0   5       62.34       60.69     10.68 o 
   5   0   5       19.02       12.32     12.55 o 
   6   0   5      230.83      226.59     17.34 o 
   7   0   5      136.90      158.25     18.24 o 
 -11   1   5        0.07        7.49     22.02 o 
 -10   1   5      394.83      383.10     28.80 o 
  -9   1   5      317.65      347.15     16.90 o 
  -8   1   5        2.21        5.36     10.50 o 
  -7   1   5     1204.50     1284.44     18.02 o 
  -6   1   5      289.41      282.39      9.34 o 
  -5   1   5     2149.20     2063.06     19.31 o 
  -4   1   5     1852.70     2065.90     18.52 o 
  -3   1   5     1879.66     1859.10     32.31 o 
  -2   1   5      130.18      149.32      5.91 o 
  -1   1   5     2139.45     2176.30     24.05 o 
   0   1   5      928.14      870.65     16.31 o 
   1   1   5       37.81       30.47      5.83 o 
   2   1   5     2883.95     2949.58     30.16 o 
   3   1   5       89.76       86.42      7.95 o 
   4   1   5      520.52      536.03     13.70 o 
   5   1   5       30.27       41.54     10.93 o 
   6   1   5       16.12       21.30     13.70 o 
   7   1   5        0.13        0.00     19.70 o 
 -11   2   5      104.06      107.52     23.80 o 
 -10   2   5       23.26       24.16     17.56 o 
  -9   2   5       71.48       84.57     12.85 o 
  -8   2   5        8.99       18.81      9.06 o 
  -7   2   5        4.30        5.34      7.84 o 
  -6   2   5      470.55      456.49     11.15 o 
  -5   2   5     2152.89     2159.00     20.43 o 
  -4   2   5     1088.86     1063.62     13.47 o 
  -3   2   5      801.89      772.97     16.73 o 
  -2   2   5      734.88      711.23     11.55 o 
  -1   2   5      211.85      204.88      6.53 o 
   0   2   5     1941.95     2069.87     26.34 o 
   1   2   5      508.51      503.04     15.73 o 
   2   2   5        9.57       13.56      6.51 o 
   3   2   5        0.93        2.88      8.01 o 
   4   2   5      209.43      216.93     10.94 o 
   5   2   5        0.65        2.94     17.03 o 
   6   2   5       65.07       75.51     20.59 o 
   7   2   5       68.18       74.09     27.99 o 
 -11   3   5       44.40       37.36     24.07 o 
 -10   3   5       26.21       16.05     19.35 o 
  -9   3   5      280.38      275.11     17.33 o 
  -8   3   5        1.70        9.78      8.45 o 
  -7   3   5      380.82      425.34     12.27 o 
  -6   3   5       66.42       60.54      7.63 o 
  -5   3   5      150.10      146.76      7.89 o 
  -4   3   5      631.10      613.64     11.06 o 
  -3   3   5      650.57      700.30     10.82 o 
  -2   3   5      115.83      107.62      5.62 o 
  -1   3   5      230.66      231.80      6.29 o 
   0   3   5     1227.58     1234.92     14.45 o 
   1   3   5      177.50      158.48     11.04 o 
   2   3   5     1429.26     1492.46     42.35 o 
   3   3   5      251.27      256.80     13.43 o 
   4   3   5       11.41       19.78     10.38 o 
   5   3   5       80.34       96.82     20.24 o 
   6   3   5       43.97       49.03     22.11 o 
   7   3   5        0.12        0.00     21.93 o 
 -11   4   5       26.50       50.82     20.77 o 
 -10   4   5       21.60       30.65     15.95 o 
  -9   4   5        6.47       10.33     12.73 o 
  -8   4   5       95.79       98.12     10.18 o 
  -7   4   5        0.97        8.28     10.55 o 
  -6   4   5        5.39        7.19      7.35 o 
  -5   4   5      200.21      193.34      8.85 o 
  -4   4   5      398.84      360.89      9.45 o 
  -3   4   5      432.80      419.51      9.00 o 
  -2   4   5     1473.03     1435.46     22.60 o 
  -1   4   5       56.92       47.29      8.23 o 
   0   4   5     1250.56     1207.95     21.89 o 
   1   4   5      315.82      306.25     15.47 o 
   2   4   5       10.60       11.00      9.89 o 
   3   4   5       75.70       61.42     12.26 o 
   4   4   5      181.32      198.73     14.80 o 
   5   4   5       19.62       18.52     12.93 o 
   6   4   5       49.23       57.24     22.82 o 
 -11   5   5      154.25      158.16     28.26 o 
 -10   5   5        0.29        0.49     14.97 o 
  -9   5   5      353.52      324.69     17.72 o 
  -8   5   5       90.85      101.24     13.45 o 
  -7   5   5      335.73      326.87     12.07 o 
  -6   5   5      377.91      375.69     11.58 o 
  -5   5   5       45.12       50.58      7.62 o 
  -4   5   5        4.52        6.21      8.23 o 
  -3   5   5       40.78       34.58      8.20 o 
  -2   5   5      332.37      350.79     13.31 o 
  -1   5   5       30.06       28.34      8.90 o 
   0   5   5      519.23      542.40     17.39 o 
   1   5   5      209.93      219.79     13.80 o 
   2   5   5      188.40      205.16     14.25 o 
   3   5   5      144.46      162.31     13.69 o 
   4   5   5       18.89       13.09     12.14 o 
   5   5   5       30.26       51.66     15.16 o 
   6   5   5        9.62        5.88     23.89 o 
 -10   6   5       57.31       60.32     17.06 o 
  -9   6   5       72.85       68.34     15.23 o 
  -8   6   5      312.10      313.12     16.53 o 
  -7   6   5       50.76       54.27     11.37 o 
  -6   6   5       43.15       41.00     11.81 o 
  -5   6   5       89.85       74.35     15.78 o 
  -4   6   5      757.83      767.12     19.76 o 
  -3   6   5      138.03      129.18     10.56 o 
  -2   6   5     1338.59     1327.04     25.24 o 
  -1   6   5       62.67       42.93      9.73 o 
   0   6   5       77.44       81.72     11.22 o 
   1   6   5        1.53        4.09      9.88 o 
   2   6   5        8.30       10.83     12.61 o 
   3   6   5        2.02        3.00     13.93 o 
   4   6   5      109.06      111.76     17.10 o 
   5   6   5       52.81       61.79     17.67 o 
 -10   7   5        1.07        5.71     22.65 o 
  -9   7   5      149.87      143.54     25.05 o 
  -8   7   5        8.04        5.88     22.11 o 
  -7   7   5      276.83      251.14     15.78 o 
  -6   7   5      317.81      327.36     16.67 o 
  -5   7   5      247.97      238.39     14.95 o 
  -4   7   5      293.39      287.76     14.77 o 
  -3   7   5       57.47       49.72     10.04 o 
  -2   7   5        1.78        2.89      9.58 o 
  -1   7   5        0.60        6.69     15.51 o 
   0   7   5       44.92       48.64     12.22 o 
   1   7   5       11.66        5.88     12.50 o 
   2   7   5      265.39      290.25     17.84 o 
   3   7   5       99.12      117.52     15.50 o 
   4   7   5       74.50       91.19     17.68 o 
  -9   8   5        8.31        6.42     23.09 o 
  -8   8   5      433.13      387.55     29.96 o 
  -7   8   5      352.80      345.92     28.62 o 
  -6   8   5       62.53       63.14     13.71 o 
  -5   8   5      165.22      139.73     14.44 o 
  -4   8   5      642.07      598.51     20.58 o 
  -3   8   5       32.52       31.72     11.12 o 
  -2   8   5      222.23      208.65     15.29 o 
  -1   8   5      148.83      132.27     13.74 o 
   0   8   5       88.43       75.55     12.53 o 
   1   8   5        5.69        8.80     12.15 o 
   2   8   5       16.35        0.00     21.58 o 
   3   8   5       31.21       23.15     15.22 o 
  -8   9   5       64.10       57.95     23.27 o 
  -7   9   5      123.39      116.88     26.12 o 
  -6   9   5      273.25      278.97     18.93 o 
  -5   9   5        0.36        1.44     13.74 o 
  -4   9   5      140.63      145.42     15.63 o 
  -3   9   5      194.97      189.77     16.86 o 
  -2   9   5        2.55        6.63     12.29 o 
  -1   9   5       29.78       29.73     13.81 o 
   0   9   5       18.69       29.67     13.15 o 
   1   9   5       28.51       35.35     16.07 o 
   2   9   5      147.47      191.26     19.59 o 
  -7  10   5       28.00       21.31     23.45 o 
  -6  10   5       35.73       14.89     24.16 o 
  -5  10   5       37.08       44.05     15.62 o 
  -4  10   5       79.91       84.71     16.58 o 
  -3  10   5       19.23       13.38     15.44 o 
  -2  10   5       78.67       82.31     17.99 o 
  -1  10   5       14.67       11.19     15.03 o 
   0  10   5        9.53       12.17     16.11 o 
   1  10   5        3.02       10.71     16.68 o 
  -5  11   5        0.71        5.50     18.37 o 
  -4  11   5       77.20       79.52     19.22 o 
  -3  11   5       60.13       62.02     19.33 o 
  -2  11   5        0.04        6.26     17.41 o 
  -3 -11   6       15.47       21.92     16.80 o 
  -2 -11   6        0.45        0.00     16.61 o 
  -1 -11   6        8.83       11.41     19.44 o 
   0 -11   6       35.60       45.20     22.91 o 
   1 -11   6       38.42       43.51     23.09 o 
  -5 -10   6       49.03       51.05     17.89 o 
  -4 -10   6      217.15      214.11     19.65 o 
  -3 -10   6        2.38        0.83     14.63 o 
  -2 -10   6      121.93      132.03     17.05 o 
  -1 -10   6      104.90      103.66     15.31 o 
   0 -10   6        0.41        9.72     21.04 o 
   1 -10   6       17.25       38.43     20.86 o 
   2 -10   6       65.45       88.26     23.27 o 
   3 -10   6       41.84       43.89     18.59 o 
  -6  -9   6      133.08      142.42     17.50 o 
  -5  -9   6       21.02       23.96     14.90 o 
  -4  -9   6       15.42       18.75     13.73 o 
  -3  -9   6       21.28       28.13     13.60 o 
  -2  -9   6        4.94        0.00     12.76 o 
  -1  -9   6       25.62       20.09     13.33 o 
   0  -9   6      130.56      120.71     21.84 o 
   1  -9   6       58.39       63.30     19.52 o 
   2  -9   6       24.87       18.13     16.10 o 
   3  -9   6       91.61       95.83     16.25 o 
   4  -9   6        2.76        0.00     15.35 o 
  -8  -8   6        0.19        2.87     15.40 o 
  -7  -8   6        4.80        6.06     14.44 o 
  -6  -8   6      145.12      158.40     16.90 o 
  -5  -8   6        3.21        2.39     12.49 o 
  -4  -8   6      304.36      314.62     17.46 o 
  -3  -8   6        0.12       10.53     10.87 o 
  -2  -8   6      114.78      109.93     12.62 o 
  -1  -8   6      105.73      109.93     19.88 o 
   0  -8   6        0.96        1.44     11.52 o 
   1  -8   6       12.23       17.19     12.08 o 
   2  -8   6        7.48        8.64     11.75 o 
   3  -8   6        0.68        1.99     13.84 o 
   4  -8   6       38.36       45.70     13.99 o 
   5  -8   6      140.85      152.85     19.01 o 
  -8  -7   6      116.23      125.21     17.43 o 
  -7  -7   6      211.66      187.89     16.87 o 
  -6  -7   6      676.38      694.09     22.49 o 
  -5  -7   6       21.92       24.96     10.82 o 
  -4  -7   6       22.57       23.67     11.32 o 
  -3  -7   6      134.13      132.27     12.03 o 
  -2  -7   6      105.95       96.57     12.38 o 
  -1  -7   6        2.46        4.21      9.73 o 
   0  -7   6      501.52      480.29     13.91 o 
   1  -7   6      649.53      689.55     20.59 o 
   2  -7   6       20.21       22.43     11.94 o 
   3  -7   6      321.45      348.81     17.11 o 
   4  -7   6       84.89       91.85     19.48 o 
   5  -7   6       21.39       39.74     14.69 o 
   6  -7   6       94.21       72.47     18.27 o 
  -9  -6   6       20.64       12.42     14.01 o 
  -8  -6   6        2.93        0.00     12.34 o 
  -7  -6   6      132.57      117.88     13.64 o 
  -6  -6   6      216.11      206.51     15.17 o 
  -5  -6   6       51.71       30.70     12.20 o 
  -4  -6   6      202.07      202.62     13.46 o 
  -3  -6   6        7.81        0.00      8.87 o 
  -2  -6   6      295.40      273.28     13.35 o 
  -1  -6   6      394.43      431.81     12.28 o 
   0  -6   6       11.66        8.39      7.37 o 
   1  -6   6       27.38       30.40     13.64 o 
   2  -6   6       80.16       65.71     11.34 o 
   3  -6   6       11.38        5.18     11.76 o 
   4  -6   6      104.15      104.92     13.76 o 
   5  -6   6      121.24      128.29     23.00 o 
   6  -6   6       13.89       11.21     16.52 o 
 -10  -5   6       85.37       93.88     24.52 o 
  -9  -5   6       21.63       21.87     13.57 o 
  -8  -5   6      128.08      116.32     13.61 o 
  -7  -5   6        0.33        4.35     10.25 o 
  -6  -5   6      294.42      285.53     14.85 o 
  -5  -5   6       38.24       22.54     10.23 o 
  -4  -5   6       21.97       27.81      9.14 o 
  -3  -5   6       86.05       81.11      9.49 o 
  -2  -5   6      141.23      129.46     10.25 o 
  -1  -5   6      648.54      583.97     12.37 o 
   0  -5   6      597.85      607.01     12.87 o 
   1  -5   6      784.11      826.87     14.79 o 
   2  -5   6       26.04       27.51      9.52 o 
   3  -5   6      151.31      149.30     13.26 o 
   4  -5   6      178.62      181.66     15.41 o 
   5  -5   6        0.33        4.26     11.75 o 
   6  -5   6       79.59       86.91     16.42 o 
 -10  -4   6       56.19       61.05     15.26 o 
  -9  -4   6       60.19       65.22     12.68 o 
  -8  -4   6       24.05       23.67     11.58 o 
  -7  -4   6        9.41        9.67      9.39 o 
  -6  -4   6       93.71      102.80     11.35 o 
  -5  -4   6        6.69       11.46      8.91 o 
  -4  -4   6      621.39      674.25     17.49 o 
  -3  -4   6       19.50       28.96      7.98 o 
  -2  -4   6     1196.10     1195.47     15.08 o 
  -1  -4   6      622.59      627.88     12.17 o 
   0  -4   6      171.34      157.15      9.30 o 
   1  -4   6      181.12      175.27      8.82 o 
   2  -4   6      152.71      152.40     11.68 o 
   3  -4   6       29.81       48.28     10.75 o 
   4  -4   6      157.31      174.19     15.47 o 
   5  -4   6      230.90      218.51     17.56 o 
   6  -4   6       15.26       20.14     15.29 o 
   7  -4   6      115.45      114.06     20.18 o 
 -10  -3   6       60.44       63.48     15.13 o 
  -9  -3   6       48.16       48.13     14.80 o 
  -8  -3   6      310.13      276.25     16.07 o 
  -7  -3   6       51.38       40.92     10.30 o 
  -6  -3   6      271.86      279.62     13.02 o 
  -5  -3   6      281.53      252.35     16.40 o 
  -4  -3   6       10.06       26.84      9.11 o 
  -3  -3   6      154.60      135.28      6.66 o 
  -2  -3   6      143.80      122.64      7.26 o 
  -1  -3   6      653.36      646.82     11.74 o 
   0  -3   6      229.72      201.97      8.64 o 
   1  -3   6     1764.52     1763.00     19.59 o 
   2  -3   6       35.09       46.74      9.32 o 
   3  -3   6      324.30      300.11     14.09 o 
   4  -3   6       34.67       39.67     17.21 o 
   5  -3   6        1.38        0.00     14.14 o 
   6  -3   6       20.98       21.14     15.26 o 
   7  -3   6       31.41       31.12     19.54 o 
 -11  -2   6        9.14        3.87     17.07 o 
 -10  -2   6       86.22       72.26     15.82 o 
  -9  -2   6       25.03       29.31     10.92 o 
  -8  -2   6        5.73        2.81      9.58 o 
  -7  -2   6        1.77        2.40      8.18 o 
  -6  -2   6      236.86      216.07     11.76 o 
  -5  -2   6       24.38       32.86      8.68 o 
  -4  -2   6     2596.84     2579.75     29.91 o 
  -3  -2   6      889.58      908.46     11.97 o 
  -2  -2   6      642.38      701.84     11.30 o 
  -1  -2   6      740.29      726.53     12.11 o 
   0  -2   6       87.35       88.20      6.73 o 
   1  -2   6      228.40      235.47      8.76 o 
   2  -2   6      117.85      114.79      8.75 o 
   3  -2   6      207.62      205.42     12.57 o 
   4  -2   6        1.77        4.37     11.88 o 
   5  -2   6      256.40      240.31     16.96 o 
   6  -2   6       23.45       33.96     16.07 o 
   7  -2   6      149.23      144.45     20.80 o 
 -11  -1   6       49.68       45.29     21.31 o 
 -10  -1   6        7.97       15.44     12.70 o 
  -9  -1   6      386.27      419.29     18.45 o 
  -8  -1   6      345.60      391.71     16.78 o 
  -7  -1   6        2.28        2.89      8.89 o 
  -6  -1   6      759.44      726.24     17.98 o 
  -5  -1   6      558.72      587.03     15.06 o 
  -4  -1   6      147.48      133.06      6.68 o 
  -3  -1   6     1993.20     1929.61     30.42 o 
  -2  -1   6     1931.39     1963.23     22.79 o 
  -1  -1   6      373.89      358.27      9.08 o 
   0  -1   6      521.35      552.05     10.91 o 
   1  -1   6      747.16      743.63     13.20 o 
   2  -1   6       63.68       61.85      9.20 o 
   3  -1   6      570.21      576.55     24.52 o 
   4  -1   6      142.27      124.97     13.14 o 
   5  -1   6      102.22      108.06     15.00 o 
   6  -1   6        6.82        6.83     15.31 o 
   7  -1   6       51.01       59.99     18.51 o 
 -11   0   6      105.57      104.31     24.70 o 
 -10   0   6      399.92      418.87     19.67 o 
  -9   0   6      177.72      154.55     14.85 o 
  -8   0   6       34.04       28.58     10.19 o 
  -7   0   6       51.17       51.60      9.29 o 
  -6   0   6     1938.91     2032.59     20.35 o 
  -5   0   6       61.63       61.42      6.50 o 
  -4   0   6     6982.54     7391.92     39.71 o 
  -3   0   6     3203.54     3234.93     23.93 o 
  -2   0   6      334.47      309.56      8.45 o 
  -1   0   6     1534.63     1484.86     16.38 o 
   0   0   6      796.69      805.13     12.70 o 
   1   0   6       50.10       46.82      6.68 o 
   2   0   6        3.13        4.16      7.50 o 
   3   0   6      805.38      789.79     15.31 o 
   4   0   6      236.00      217.86     15.10 o 
   5   0   6      222.41      207.57     17.57 o 
   6   0   6       52.14       56.63     16.49 o 
   7   0   6       39.41       41.28     24.78 o 
 -11   1   6       22.26       16.94     24.34 o 
 -10   1   6       28.60       37.77     14.08 o 
  -9   1   6       54.83       47.32     13.05 o 
  -8   1   6      505.47      594.98     19.07 o 
  -7   1   6       52.63       37.57      9.15 o 
  -6   1   6      449.49      459.60     11.29 o 
  -5   1   6      921.21      884.69     13.56 o 
  -4   1   6      564.77      611.89     11.45 o 
  -3   1   6     1641.99     1668.97     16.94 o 
  -2   1   6     1303.43     1248.88     14.68 o 
  -1   1   6      332.85      339.68     16.58 o 
   0   1   6      470.53      503.67     14.47 o 
   1   1   6     1242.75     1144.79     15.82 o 
   2   1   6       26.58       27.06      7.51 o 
   3   1   6      473.47      468.11     13.31 o 
   4   1   6       59.79       48.99     12.10 o 
   5   1   6       95.04       86.30     18.54 o 
   6   1   6       24.50       34.86     23.45 o 
 -11   2   6       30.70       26.84     23.72 o 
 -10   2   6      141.85      142.11     23.98 o 
  -9   2   6      117.86      112.15     13.22 o 
  -8   2   6        7.97        7.29     10.30 o 
  -7   2   6        2.23        1.57      7.78 o 
  -6   2   6      238.08      257.89     11.57 o 
  -5   2   6       34.20       22.89      6.02 o 
  -4   2   6     1110.36     1101.05     14.94 o 
  -3   2   6      457.53      439.53      9.67 o 
  -2   2   6       72.12       81.73      6.09 o 
  -1   2   6      369.52      310.11      8.75 o 
   0   2   6      148.57      154.36      7.55 o 
   1   2   6      268.37      266.93      9.42 o 
   2   2   6       34.77       44.94      9.73 o 
   3   2   6       25.16       18.25     11.41 o 
   4   2   6        2.03        0.00     16.85 o 
   5   2   6       97.43      118.58     22.65 o 
 -11   3   6       18.94       30.40     24.52 o 
 -10   3   6       90.97       72.57     23.72 o 
  -9   3   6        3.23        6.56     11.99 o 
  -8   3   6      256.90      292.24     12.62 o 
  -7   3   6       50.07       41.04      8.49 o 
  -6   3   6      681.88      679.89     13.76 o 
  -5   3   6      145.06      127.32      8.47 o 
  -4   3   6       33.87       29.56      6.34 o 
  -3   3   6       55.18       56.38      6.63 o 
  -2   3   6      368.67      389.29      9.05 o 
  -1   3   6       70.75       51.87      9.26 o 
   0   3   6      575.13      584.48     16.92 o 
   1   3   6     1313.67     1370.81     24.84 o 
   2   3   6       19.94       18.02     10.46 o 
   3   3   6      426.73      401.59     17.27 o 
   4   3   6       51.46       66.65     13.11 o 
   5   3   6        0.00        0.00     18.81 o 
   6   3   6       56.90       67.31     22.56 o 
 -11   4   6        0.27        0.00     25.05 o 
 -10   4   6      121.59      128.56     21.93 o 
  -9   4   6      124.69      131.97     12.16 o 
  -8   4   6        0.14        0.44      9.63 o 
  -7   4   6       19.75       33.27      9.11 o 
  -6   4   6      250.74      250.37     12.20 o 
  -5   4   6      220.67      208.79      9.43 o 
  -4   4   6      535.86      495.93     15.07 o 
  -3   4   6      357.43      292.62     12.84 o 
  -2   4   6      161.14      149.04     11.31 o 
  -1   4   6      154.75      135.82     11.06 o 
   0   4   6        1.14        1.99      8.64 o 
   1   4   6        0.94        0.80      9.27 o 
   2   4   6       82.14       99.26     13.32 o 
   3   4   6       97.33      114.97     14.89 o 
   4   4   6       33.16       32.26     15.15 o 
   5   4   6       82.05      102.35     24.52 o 
 -10   5   6       58.85       64.17     15.81 o 
  -9   5   6       77.29       58.75     15.11 o 
  -8   5   6      218.11      236.14     12.91 o 
  -7   5   6        0.49        0.72      9.13 o 
  -6   5   6      387.84      379.05     17.83 o 
  -5   5   6       54.07       53.00     10.80 o 
  -4   5   6      398.21      358.83     14.31 o 
  -3   5   6        7.73       12.71      9.11 o 
  -2   5   6       18.60       24.16     14.00 o 
  -1   5   6      355.81      337.54     14.87 o 
   0   5   6       97.72       93.53     10.76 o 
   1   5   6      540.16      494.01     18.18 o 
   2   5   6        9.27        0.00     10.75 o 
   3   5   6      357.05      355.98     17.90 o 
   4   5   6      135.08      141.13     16.13 o 
   5   5   6        5.80        0.00     20.77 o 
 -10   6   6       31.11       30.30     17.00 o 
  -9   6   6      239.00      235.63     26.92 o 
  -8   6   6        0.21        0.00     13.49 o 
  -7   6   6      391.99      385.72     17.98 o 
  -6   6   6      258.17      273.75     15.51 o 
  -5   6   6      224.78      210.63     14.22 o 
  -4   6   6      296.19      292.64     14.59 o 
  -3   6   6      448.74      413.30     16.72 o 
  -2   6   6       51.68       49.80     10.29 o 
  -1   6   6       29.31       30.23     10.09 o 
   0   6   6       36.74       35.49     10.39 o 
   1   6   6        3.03        0.13     11.36 o 
   2   6   6       36.95       34.99     13.44 o 
   3   6   6       58.74       59.03     14.09 o 
   4   6   6        1.66        0.00     15.98 o 
  -9   7   6       65.60       57.68     23.80 o 
  -8   7   6      517.01      472.52     31.65 o 
  -7   7   6      190.68      188.45     15.44 o 
  -6   7   6       31.84       21.36     13.04 o 
  -5   7   6       39.53       39.97     12.99 o 
  -4   7   6       56.33       50.86     11.36 o 
  -3   7   6       20.90       28.56     11.66 o 
  -2   7   6      269.03      259.66     15.60 o 
  -1   7   6      246.88      244.16     15.15 o 
   0   7   6       69.06       59.64     13.00 o 
   1   7   6       43.28       56.16     13.12 o 
   2   7   6       45.59       49.91     14.47 o 
   3   7   6      127.57      140.84     19.22 o 
  -9   8   6       47.50       50.82     27.55 o 
  -8   8   6        3.07        0.00     23.72 o 
  -7   8   6       28.34       24.63     14.40 o 
  -6   8   6      101.64       94.89     20.59 o 
  -5   8   6      100.40      126.93     16.58 o 
  -4   8   6      129.81      125.70     13.68 o 
  -3   8   6      174.77      196.76     15.82 o 
  -2   8   6        8.19       11.74     12.60 o 
  -1   8   6       63.48       78.68     15.14 o 
   0   8   6        0.28        0.00     12.69 o 
   1   8   6       27.67       27.20     14.73 o 
   2   8   6        1.50        5.78     17.18 o 
  -8   9   6      188.25      182.68     26.12 o 
  -7   9   6       93.21      101.55     24.34 o 
  -6   9   6       19.22       16.64     13.49 o 
  -5   9   6       23.50       30.56     15.74 o 
  -4   9   6        0.66        0.00     14.97 o 
  -3   9   6       12.46       10.99     13.61 o 
  -2   9   6      128.35      125.05     15.89 o 
  -1   9   6       54.87       54.07     14.95 o 
   0   9   6        0.61        1.26     15.24 o 
   1   9   6      123.31      156.04     19.08 o 
  -6  10   6       46.47       47.96     18.12 o 
  -5  10   6       55.75       55.22     17.34 o 
  -4  10   6       68.33       66.60     18.01 o 
  -3  10   6      106.70      108.98     17.06 o 
  -2  10   6        1.90        0.00     16.32 o 
  -1  10   6       70.48       87.87     18.97 o 
  -5 -10   7       50.84       57.28     18.78 o 
  -4 -10   7       11.41        4.57     17.41 o 
  -3 -10   7       57.42       80.63     17.37 o 
  -2 -10   7        0.58        4.09     15.04 o 
  -1 -10   7       52.52       56.08     22.29 o 
   0 -10   7       79.34       81.58     24.43 o 
   1 -10   7        0.18        1.25     19.17 o 
   2 -10   7        5.20        4.01     20.86 o 
  -6  -9   7       32.22       20.00     17.03 o 
  -5  -9   7       98.65      109.28     15.94 o 
  -4  -9   7       98.55       94.37     15.72 o 
  -3  -9   7        1.73        2.05     13.12 o 
  -2  -9   7      153.12      154.77     15.54 o 
  -1  -9   7      165.98      188.38     22.38 o 
   0  -9   7       25.61       21.84     21.13 o 
   1  -9   7      205.63      209.87     27.01 o 
   2  -9   7      179.18      205.41     24.78 o 
   3  -9   7       56.83       56.64     17.48 o 
  -7  -8   7        0.52        0.00     14.37 o 
  -6  -8   7      293.91      280.25     19.10 o 
  -5  -8   7      197.18      205.05     16.92 o 
  -4  -8   7       54.45       58.99     13.80 o 
  -3  -8   7      133.19      130.23     14.53 o 
  -2  -8   7      103.37       71.87     13.40 o 
  -1  -8   7        9.05       15.51     18.37 o 
   0  -8   7      457.38      424.37     26.12 o 
   1  -8   7      373.87      317.39     25.23 o 
   2  -8   7        0.62        0.00     14.09 o 
   3  -8   7      137.30      138.42     17.58 o 
   4  -8   7       51.69       70.47     17.43 o 
  -8  -7   7       23.76       23.09     14.62 o 
  -7  -7   7       62.61       77.95     13.64 o 
  -6  -7   7        0.06        0.00     11.60 o 
  -5  -7   7       77.74       71.57     12.99 o 
  -4  -7   7       30.98       30.38     11.72 o 
  -3  -7   7       19.20       19.98     10.99 o 
  -2  -7   7        0.92        0.22     10.64 o 
  -1  -7   7      310.02      297.61     15.60 o 
   0  -7   7      119.00      119.02     19.97 o 
   1  -7   7       77.41       74.69     12.84 o 
   2  -7   7       36.05       41.80     12.39 o 
   3  -7   7       35.94       34.99     14.68 o 
   4  -7   7       68.21       67.95     16.55 o 
   5  -7   7        0.22        0.00     16.89 o 
  -9  -6   7       22.50       19.87     15.46 o 
  -8  -6   7        5.06        4.36     12.99 o 
  -7  -6   7       23.63       25.65     13.36 o 
  -6  -6   7      108.82      109.11     13.23 o 
  -5  -6   7      357.48      383.59     17.30 o 
  -4  -6   7       40.46       33.53     11.31 o 
  -3  -6   7      297.22      315.99     14.75 o 
  -2  -6   7        6.09        5.95     10.67 o 
  -1  -6   7      111.45       92.46     11.39 o 
   0  -6   7      129.12      115.31     10.20 o 
   1  -6   7      148.69      166.40     13.93 o 
   2  -6   7        6.37        0.17     11.96 o 
   3  -6   7      194.56      215.80     16.18 o 
   4  -6   7       16.05       22.59     14.58 o 
   5  -6   7       95.37      106.76     17.12 o 
  -9  -5   7       75.14       63.11     14.99 o 
  -8  -5   7       64.08       55.03     12.74 o 
  -7  -5   7      227.61      226.37     16.09 o 
  -6  -5   7        6.24       10.49     10.41 o 
  -5  -5   7       68.34       86.94     11.24 o 
  -4  -5   7        1.77        5.09      8.42 o 
  -3  -5   7        3.85        7.83      8.94 o 
  -2  -5   7        5.19        4.30      8.80 o 
  -1  -5   7      348.79      356.87     11.46 o 
   0  -5   7      232.32      238.18     10.57 o 
   1  -5   7      344.01      346.41     18.01 o 
   2  -5   7      157.10      163.70     14.37 o 
   3  -5   7       65.20       65.17     13.11 o 
   4  -5   7      153.62      149.78     15.98 o 
   5  -5   7       80.55       85.17     16.22 o 
 -10  -4   7       12.49       29.34     16.69 o 
  -9  -4   7       68.96       66.83     14.81 o 
  -8  -4   7      178.82      171.28     15.91 o 
  -7  -4   7       12.91        5.84     11.11 o 
  -6  -4   7      157.71      144.96     13.62 o 
  -5  -4   7      642.30      599.28     17.90 o 
  -4  -4   7        5.59        6.41      9.04 o 
  -3  -4   7      681.91      675.56     17.58 o 
  -2  -4   7       26.52       31.14      9.05 o 
  -1  -4   7      249.70      266.79      9.91 o 
   0  -4   7       16.90       18.44      7.24 o 
   1  -4   7        5.48        1.16     14.00 o 
   2  -4   7        0.89        3.14     10.48 o 
   3  -4   7      138.75      127.35     13.64 o 
   4  -4   7       92.18      102.39     14.70 o 
   5  -4   7       16.97       18.61     15.41 o 
   6  -4   7      186.60      200.82     20.45 o 
 -10  -3   7      133.36      133.11     16.33 o 
  -9  -3   7       66.26       80.64     13.27 o 
  -8  -3   7       74.62       68.38     11.66 o 
  -7  -3   7      176.40      160.54     12.67 o 
  -6  -3   7       21.40       30.20      9.44 o 
  -5  -3   7       96.95       80.12     10.52 o 
  -4  -3   7        2.51        2.18      8.18 o 
  -3  -3   7      109.53      116.40     10.21 o 
  -2  -3   7       62.15       59.20      7.00 o 
  -1  -3   7      462.87      477.94     11.51 o 
   0  -3   7        0.17        1.48      6.74 o 
   1  -3   7      652.69      667.26     14.15 o 
   2  -3   7      309.88      296.90     15.00 o 
   3  -3   7       74.21       94.41     12.04 o 
   4  -3   7      138.19      144.18     14.76 o 
   5  -3   7       28.94       27.39     14.91 o 
   6  -3   7        0.60        0.00     16.03 o 
 -11  -2   7       33.48       25.90     17.18 o 
 -10  -2   7       49.82       59.52     15.00 o 
  -9  -2   7      234.90      240.34     17.19 o 
  -8  -2   7      540.95      591.88     20.60 o 
  -7  -2   7      201.36      222.68     13.95 o 
  -6  -2   7      101.93      109.78     10.54 o 
  -5  -2   7     2358.12     2469.38     31.80 o 
  -4  -2   7       11.94       13.73      8.69 o 
  -3  -2   7     1373.87     1338.85     16.11 o 
  -2  -2   7      524.54      475.03     11.00 o 
  -1  -2   7        0.13        2.16      6.24 o 
   0  -2   7       68.39       67.20      7.47 o 
   1  -2   7        1.23        0.00      7.38 o 
   2  -2   7      267.39      248.61     13.83 o 
   3  -2   7       21.64       25.00     11.41 o 
   4  -2   7      363.92      347.82     18.45 o 
   5  -2   7        9.21       11.89     14.02 o 
   6  -2   7      172.00      200.68     21.15 o 
 -11  -1   7        0.03        0.89     16.61 o 
 -10  -1   7       70.82       72.45     15.80 o 
  -9  -1   7      191.13      185.17     15.33 o 
  -8  -1   7       10.51       16.00     11.47 o 
  -7  -1   7      573.86      578.92     18.39 o 
  -6  -1   7       70.59       76.21     10.53 o 
  -5  -1   7      180.15      188.82     11.41 o 
  -4  -1   7     1797.86     1779.05     22.05 o 
  -3  -1   7      861.15      847.25     13.38 o 
  -2  -1   7      214.37      200.08      8.20 o 
  -1  -1   7      298.15      265.19      8.90 o 
   0  -1   7      321.08      307.41     10.06 o 
   1  -1   7      388.35      399.81     11.92 o 
   2  -1   7     1043.16      979.57     18.75 o 
   3  -1   7       31.42       28.76     11.99 o 
   4  -1   7       21.34       18.28     12.29 o 
   5  -1   7        3.20        4.95     14.98 o 
   6  -1   7        0.17        5.34     17.77 o 
 -11   0   7        1.58        0.00     21.49 o 
 -10   0   7        0.27        0.51     13.25 o 
  -9   0   7       58.42       62.04     13.33 o 
  -8   0   7      145.33      140.06     13.59 o 
  -7   0   7      226.12      224.78     14.59 o 
  -6   0   7        5.77        5.12      9.44 o 
  -5   0   7     1469.08     1467.30     17.53 o 
  -4   0   7       18.77        9.60      6.35 o 
  -3   0   7      892.83      838.53     14.05 o 
  -2   0   7      153.72      170.53      8.10 o 
  -1   0   7       16.15       14.81      6.14 o 
   0   0   7       29.62       23.87      7.13 o 
   1   0   7       21.29       13.06      7.31 o 
   2   0   7      105.18       98.80      9.46 o 
   3   0   7       26.07       22.79     11.82 o 
   4   0   7       78.88       60.45     18.63 o 
   5   0   7        0.44        0.00     23.00 o 
   6   0   7      196.85      180.89     26.57 o 
 -11   1   7        1.37        0.00     22.91 o 
 -10   1   7      268.61      270.50     18.11 o 
  -9   1   7      187.22      210.77     15.89 o 
  -8   1   7       34.30       33.97     10.46 o 
  -7   1   7      516.02      541.45     17.90 o 
  -6   1   7      100.36      109.98      8.52 o 
  -5   1   7      311.31      328.51     10.47 o 
  -4   1   7     1925.40     2012.84     20.73 o 
  -3   1   7      973.52      921.79     14.16 o 
  -2   1   7      139.58      136.25      9.13 o 
  -1   1   7      399.96      378.11     13.71 o 
   0   1   7      416.20      413.23     11.11 o 
   1   1   7      390.36      398.57     12.00 o 
   2   1   7     1315.87     1337.60     25.17 o 
   3   1   7        2.56        0.00     14.00 o 
   4   1   7       84.62       71.86     19.26 o 
 -11   2   7       68.53       75.78     25.85 o 
 -10   2   7        0.50        6.97     14.05 o 
  -9   2   7      122.07      131.19     15.14 o 
  -8   2   7      196.41      209.91     14.74 o 
  -7   2   7      300.11      304.20     14.40 o 
  -6   2   7       18.87       20.82      7.39 o 
  -5   2   7     1818.10     1799.36     20.59 o 
  -4   2   7       38.33       49.29      7.02 o 
  -3   2   7      943.98      868.01     19.50 o 
  -2   2   7      117.45      113.66      7.66 o 
  -1   2   7      126.46      144.27     11.54 o 
   0   2   7       63.50       76.76     11.15 o 
   1   2   7       31.22       26.49     11.40 o 
   2   2   7      158.86      163.03     13.41 o 
   3   2   7       83.71       87.54     13.33 o 
   4   2   7      170.11      184.55     23.80 o 
   5   2   7       10.36        3.83     22.20 o 
 -11   3   7       15.89       13.28     26.12 o 
 -10   3   7      270.76      260.60     26.57 o 
  -9   3   7      361.53      380.36     18.57 o 
  -8   3   7        1.56        4.58     11.13 o 
  -7   3   7      135.06      150.54     10.70 o 
  -6   3   7       50.84       47.10      9.29 o 
  -5   3   7        4.31        5.60      7.36 o 
  -4   3   7       29.58       33.61     13.55 o 
  -3   3   7       50.04       39.84      9.51 o 
  -2   3   7       28.10       27.52     10.25 o 
  -1   3   7       47.48       55.45     10.23 o 
   0   3   7      173.13      165.60     12.63 o 
   1   3   7      150.93      175.46     15.42 o 
   2   3   7      469.75      458.80     18.79 o 
   3   3   7        0.60        0.00     12.89 o 
   4   3   7      120.38      106.00     22.65 o 
   5   3   7       60.64       66.60     23.27 o 
 -10   4   7       30.42       31.20     23.18 o 
  -9   4   7       38.47       34.07     13.96 o 
  -8   4   7      485.25      493.78     15.36 o 
  -7   4   7       19.07       22.77      9.96 o 
  -6   4   7       80.30       77.92     16.85 o 
  -5   4   7      422.14      411.03     16.53 o 
  -4   4   7       62.46       60.78     10.11 o 
  -3   4   7      708.75      712.28     19.39 o 
  -2   4   7      155.51      156.98     13.11 o 
  -1   4   7       85.39       84.39     12.44 o 
   0   4   7      249.19      246.66     14.69 o 
   1   4   7      104.67       95.59     12.35 o 
   2   4   7       25.15       18.90     17.74 o 
   3   4   7      181.36      165.83     15.38 o 
   4   4   7      135.35      154.86     23.54 o 
 -10   5   7      100.64      118.04     26.57 o 
  -9   5   7      236.66      241.17     22.87 o 
  -8   5   7        0.30        0.00     13.07 o 
  -7   5   7      215.91      228.98     15.60 o 
  -6   5   7       17.73       16.08     11.52 o 
  -5   5   7        0.57        3.15     11.03 o 
  -4   5   7      247.46      226.80     13.40 o 
  -3   5   7       54.65       52.52     10.15 o 
  -2   5   7       71.25       55.81     11.04 o 
  -1   5   7       55.08       69.57     10.76 o 
   0   5   7       18.74       22.31     10.45 o 
   1   5   7        0.23        2.83     10.65 o 
   2   5   7       84.42       79.79     14.02 o 
   3   5   7        0.54        0.00     14.49 o 
   4   5   7       69.23       60.98     18.56 o 
 -10   6   7       14.23       14.00     26.57 o 
  -9   6   7       44.03       55.10     24.87 o 
  -8   6   7      131.65      133.67     16.30 o 
  -7   6   7       25.63       27.47     13.81 o 
  -6   6   7        0.72        0.30     12.33 o 
  -5   6   7      393.18      385.80     17.34 o 
  -4   6   7       86.42      101.49     11.88 o 
  -3   6   7      476.61      462.68     18.54 o 
  -2   6   7      416.83      390.82     17.20 o 
  -1   6   7       26.66       26.26     12.13 o 
   0   6   7      129.35      120.03     14.78 o 
   1   6   7       30.72       33.03     13.87 o 
   2   6   7       10.26       10.49     14.93 o 
   3   6   7       15.83        9.58     16.55 o 
  -9   7   7       24.71       32.81     24.52 o 
  -8   7   7       60.44       53.03     17.65 o 
  -7   7   7      346.97      353.82     19.32 o 
  -6   7   7        0.68        0.00     13.11 o 
  -5   7   7      175.92      163.96     15.26 o 
  -4   7   7        4.47        7.53     11.32 o 
  -3   7   7        2.44        0.19     11.63 o 
  -2   7   7        7.04       12.83     12.25 o 
  -1   7   7      233.80      215.32     16.92 o 
   0   7   7       66.09       58.42     14.77 o 
   1   7   7       60.26       58.53     14.50 o 
   2   7   7      237.31      261.43     19.52 o 
  -8   8   7      102.49      110.64     25.14 o 
  -7   8   7      109.38      114.23     17.43 o 
  -6   8   7       22.82       14.83     13.68 o 
  -5   8   7      254.46      226.94     18.47 o 
  -4   8   7      174.94      180.42     15.67 o 
  -3   8   7      156.51      137.04     15.72 o 
  -2   8   7      313.03      287.60     18.66 o 
  -1   8   7       87.84       91.11     16.07 o 
   0   8   7        8.97        4.99     13.84 o 
   1   8   7        5.77        9.51     16.33 o 
  -7   9   7       69.97       73.35     19.69 o 
  -6   9   7       22.72       39.63     16.73 o 
  -5   9   7        2.34        3.08     16.11 o 
  -4   9   7        4.10        0.26     14.39 o 
  -3   9   7       68.42       77.64     16.35 o 
  -2   9   7        1.27        5.47     15.40 o 
  -1   9   7       63.75       69.09     16.98 o 
   0   9   7       96.93      117.75     19.52 o 
  -4  10   7       24.64       28.71     17.29 o 
  -3 -10   8        6.05        1.85     17.58 o 
  -2 -10   8       56.74       64.73     22.65 o 
   0 -10   8        0.99        1.69     23.89 o 
  -5  -9   8       36.24       40.20     15.66 o 
  -4  -9   8        1.15        2.87     14.30 o 
  -3  -9   8       62.94       74.35     16.65 o 
  -2  -9   8       26.76       21.16     14.88 o 
  -1  -9   8       48.88       62.32     22.82 o 
   0  -9   8      298.67      281.91     30.04 o 
   1  -9   8       10.62       15.60     22.82 o 
   2  -9   8      126.64      107.16     23.89 o 
  -7  -8   8        1.78        6.76     16.86 o 
  -6  -8   8        3.87        3.52     14.68 o 
  -5  -8   8       53.79       52.75     15.12 o 
  -4  -8   8      148.22      147.76     15.99 o 
  -3  -8   8        2.25        3.59     13.01 o 
  -2  -8   8      108.69      103.79     15.54 o 
   0  -8   8        6.09        4.64     17.03 o 
   1  -8   8       29.05       32.10     19.88 o 
   2  -8   8       55.94       52.51     24.34 o 
   3  -8   8        2.89        0.00     14.93 o 
  -8  -7   8        0.22        0.00     15.39 o 
  -7  -7   8      210.81      221.19     18.17 o 
  -6  -7   8      146.03      176.58     17.05 o 
  -5  -7   8       27.98       20.14     13.41 o 
  -4  -7   8        8.31        0.00     11.19 o 
  -3  -7   8      220.34      227.56     16.36 o 
  -2  -7   8       73.55       69.85     13.22 o 
  -1  -7   8      102.76       90.72     13.96 o 
   0  -7   8      796.01      735.97     32.18 o 
   1  -7   8      243.53      276.47     25.05 o 
   2  -7   8      176.04      163.82     17.64 o 
   3  -7   8       96.88      120.32     17.97 o 
  -9  -6   8       21.13       15.65     16.79 o 
  -8  -6   8        5.62        8.58     13.41 o 
  -7  -6   8      162.76      135.86     14.97 o 
  -6  -6   8       21.34       24.74     12.04 o 
  -5  -6   8      248.64      244.83     16.52 o 
  -4  -6   8      249.19      255.32     15.35 o 
  -3  -6   8        0.27        3.46     11.30 o 
  -2  -6   8      137.81      153.85     16.94 o 
  -1  -6   8      154.22      148.10     13.39 o 
   0  -6   8        0.34        5.62     17.47 o 
   1  -6   8       84.14       64.11     13.39 o 
   2  -6   8       33.91       20.97     13.26 o 
   3  -6   8        9.41        8.78     15.91 o 
   4  -6   8       67.07       68.62     17.84 o 
  -9  -5   8      122.54      121.72     17.45 o 
  -8  -5   8       66.72       70.43     14.64 o 
  -7  -5   8       60.24       58.77     14.01 o 
  -6  -5   8      210.24      204.50     16.49 o 
  -5  -5   8       29.65       19.20     10.80 o 
  -4  -5   8       77.69       70.60     11.84 o 
  -3  -5   8        0.90        0.00     10.87 o 
  -2  -5   8      233.82      215.86     13.54 o 
  -1  -5   8        4.95        7.15     11.25 o 
   0  -5   8      226.90      225.81     14.47 o 
   1  -5   8       49.49       52.93     12.42 o 
   2  -5   8       34.56       44.89     13.81 o 
   3  -5   8       56.01       58.16     14.22 o 
   4  -5   8       10.55       12.96     15.81 o 
 -10  -4   8       93.99       93.08     17.15 o 
  -9  -4   8       79.79       79.56     13.69 o 
  -8  -4   8       52.64       60.43     13.16 o 
  -7  -4   8      259.37      261.91     16.67 o 
  -6  -4   8      271.07      251.68     14.28 o 
  -5  -4   8      306.38      281.70     14.36 o 
  -4  -4   8      641.10      685.91     19.32 o 
  -3  -4   8      133.68      136.45     11.35 o 
  -2  -4   8      145.74      133.74     11.54 o 
  -1  -4   8       19.27       15.95      8.37 o 
   0  -4   8        7.81        0.00      8.17 o 
   1  -4   8      144.82      135.98     13.26 o 
   2  -4   8        8.86       14.82     13.04 o 
   3  -4   8       39.59       36.41     13.98 o 
   4  -4   8      112.49      121.32     17.16 o 
   5  -4   8       68.69       76.74     17.81 o 
 -10  -3   8       23.00       21.31     16.14 o 
  -9  -3   8      120.18      137.13     16.81 o 
  -8  -3   8      487.46      475.39     19.79 o 
  -7  -3   8        4.35        6.13     11.05 o 
  -6  -3   8      200.63      225.49     13.74 o 
  -5  -3   8       11.22       13.15      8.83 o 
  -4  -3   8       50.48       49.53      9.93 o 
  -3  -3   8        4.13        5.76      9.17 o 
  -2  -3   8      145.81      142.68      8.90 o 
  -1  -3   8       37.63       41.37      7.98 o 
   0  -3   8       71.65       71.59      8.38 o 
   1  -3   8       77.23       60.05     11.17 o 
   2  -3   8      109.61      106.72     13.93 o 
   3  -3   8      103.03       96.54     15.00 o 
   4  -3   8        0.33        0.00     13.45 o 
   5  -3   8       24.00       25.11     18.78 o 
 -10  -2   8       40.66       32.80     15.76 o 
  -9  -2   8       42.34       30.41     13.36 o 
  -8  -2   8       13.03       17.64     11.19 o 
  -7  -2   8      104.80       89.65     12.47 o 
  -6  -2   8      221.67      211.21     13.34 o 
  -5  -2   8      143.22      130.58     11.84 o 
  -4  -2   8      987.87     1015.96     21.92 o 
  -3  -2   8       35.72       29.98      9.02 o 
  -2  -2   8      483.86      504.63     12.13 o 
  -1  -2   8        0.96        0.00      7.53 o 
   0  -2   8       87.37       91.83      8.49 o 
   1  -2   8       47.18       51.59     10.53 o 
   2  -2   8      204.02      184.49     13.76 o 
   3  -2   8       24.46       24.21     12.12 o 
   4  -2   8      109.04      105.86     16.57 o 
   5  -2   8       82.69       75.98     17.93 o 
 -10  -1   8       11.03        6.62     13.96 o 
  -9  -1   8      309.61      312.97     17.52 o 
  -8  -1   8      207.91      210.50     14.88 o 
  -7  -1   8       38.81       30.08     10.38 o 
  -6  -1   8       76.56       83.47     11.87 o 
  -5  -1   8        3.83        0.00      8.73 o 
  -4  -1   8       32.29       30.94     13.55 o 
  -3  -1   8      471.26      386.05     13.04 o 
  -2  -1   8      188.57      203.01      9.51 o 
  -1  -1   8        5.91        2.85      7.04 o 
   0  -1   8      377.62      348.82     13.65 o 
   1  -1   8      228.51      263.45     12.25 o 
   2  -1   8      249.93      235.58     13.81 o 
   3  -1   8      252.97      257.90     16.39 o 
   4  -1   8        8.80        7.70     14.24 o 
   5  -1   8       21.05       33.61     22.29 o 
 -11   0   8        7.85       14.27     17.02 o 
 -10   0   8      127.23      119.32     17.78 o 
  -9   0   8      115.66       99.46     14.40 o 
  -8   0   8       33.24       29.95     11.62 o 
  -7   0   8      205.64      219.84     13.87 o 
  -6   0   8      396.03      385.45     15.46 o 
  -5   0   8      192.06      186.25     12.80 o 
  -4   0   8     1796.38     1848.35     20.86 o 
  -3   0   8      294.27      255.54      9.44 o 
  -2   0   8      199.98      227.82      9.56 o 
  -1   0   8      156.12      156.38      9.32 o 
   0   0   8        1.88        0.76      9.41 o 
   1   0   8       40.10       37.27      8.88 o 
   2   0   8      468.81      434.09     25.41 o 
   3   0   8      691.40      702.00     32.99 o 
   4   0   8       47.21       43.06     19.26 o 
   5   0   8       89.10       70.61     26.84 o 
 -11   1   8      114.01      133.07     19.38 o 
 -10   1   8       64.18       91.90     17.37 o 
  -9   1   8      266.41      257.46     17.26 o 
  -8   1   8      311.76      297.28     15.98 o 
  -7   1   8        4.51        1.07      9.96 o 
  -6   1   8        1.06        2.20      9.96 o 
  -5   1   8       25.86       23.07      8.41 o 
  -4   1   8        0.24        0.00      7.23 o 
  -3   1   8      184.66      160.50      9.14 o 
  -2   1   8       63.27       68.31      7.53 o 
  -1   1   8       29.53       45.48      7.73 o 
   0   1   8      262.35      281.84     14.75 o 
   1   1   8      351.51      373.58     35.62 o 
   2   1   8      147.91      158.56     16.94 o 
   3   1   8      148.67      161.28     22.11 o 
   4   1   8        5.42        9.90     21.22 o 
 -11   2   8       16.48       20.68     23.89 o 
 -10   2   8      104.45      111.07     17.14 o 
  -9   2   8      267.59      258.16     17.65 o 
  -8   2   8        5.33        5.47     11.78 o 
  -7   2   8      198.50      206.12     13.82 o 
  -6   2   8       42.40       43.06      8.80 o 
  -5   2   8       26.81       28.40      7.81 o 
  -4   2   8      493.00      502.16     12.99 o 
  -3   2   8       91.02       85.77     15.69 o 
  -2   2   8       55.06       62.23     11.38 o 
  -1   2   8       34.90       25.27     10.02 o 
   0   2   8       13.30       11.36     10.00 o 
   1   2   8       48.72       51.88     12.36 o 
   2   2   8      170.99      152.16     14.97 o 
   3   2   8       78.01       69.18     19.44 o 
   4   2   8       65.59       69.36     20.51 o 
 -10   3   8       57.45       61.40     17.40 o 
  -9   3   8      135.66      143.46     16.23 o 
  -8   3   8      387.03      356.10     17.77 o 
  -7   3   8       39.69       34.94      9.83 o 
  -6   3   8      164.44      182.21     13.43 o 
  -5   3   8        9.18        9.49      9.55 o 
  -4   3   8        5.95        0.00     10.39 o 
  -3   3   8        8.65        9.40      9.90 o 
  -2   3   8      110.46      121.07     12.31 o 
  -1   3   8        4.43        7.91     10.20 o 
   0   3   8      118.56      112.58     13.35 o 
   1   3   8      102.60       97.84     14.08 o 
   2   3   8       46.07       47.93     13.26 o 
   3   3   8      169.29      193.55     24.78 o 
   4   3   8        0.51        0.00     20.59 o 
 -10   4   8       98.35      111.39     18.95 o 
  -9   4   8      158.46      180.00     25.05 o 
  -8   4   8        3.52        0.00     12.51 o 
  -7   4   8      127.79      142.20     20.59 o 
  -6   4   8      474.41      464.22     18.06 o 
  -5   4   8        0.27        2.31     11.66 o 
  -4   4   8      682.56      694.26     20.78 o 
  -3   4   8        6.24        0.00     10.26 o 
  -2   4   8       62.06       57.14     11.71 o 
  -1   4   8       68.88       76.71     12.66 o 
   0   4   8       38.23       35.91     12.30 o 
   1   4   8       66.71       69.80     13.10 o 
   2   4   8       73.43       86.36     16.23 o 
   3   4   8        6.67        8.89     16.63 o 
  -9   5   8       47.29       43.60     24.61 o 
  -8   5   8      224.84      217.84     17.41 o 
  -7   5   8        6.97       12.38     12.26 o 
  -6   5   8      382.72      415.23     19.51 o 
  -5   5   8        2.36        6.41     10.53 o 
  -4   5   8       23.03       29.32     11.53 o 
  -3   5   8       60.29       73.74     11.58 o 
  -2   5   8      236.89      234.20     16.11 o 
  -1   5   8       13.53       17.41     11.50 o 
   0   5   8      205.97      213.89     15.88 o 
   1   5   8       71.63       66.98     13.99 o 
   2   5   8       65.22       64.41     16.77 o 
   3   5   8      139.69      141.20     19.32 o 
  -9   6   8       24.31       32.97     18.62 o 
  -8   6   8        1.61        0.00     15.18 o 
  -7   6   8      118.00      126.69     16.12 o 
  -6   6   8      296.98      307.54     18.63 o 
  -5   6   8        4.53        8.51     11.99 o 
  -4   6   8      517.46      481.10     19.29 o 
  -3   6   8       15.33       19.14     11.93 o 
  -2   6   8      154.12      135.11     15.57 o 
  -1   6   8      205.81      201.09     16.29 o 
   0   6   8       78.01       89.37     16.39 o 
   1   6   8       15.01       11.85     14.88 o 
   2   6   8       34.97       35.52     16.57 o 
  -8   7   8       89.02      112.48     19.19 o 
  -7   7   8       10.24        6.84     15.32 o 
  -6   7   8       24.21       19.31     13.79 o 
  -5   7   8       31.11       35.35     14.76 o 
  -4   7   8       63.17       56.29     12.86 o 
  -3   7   8       78.70       80.41     15.05 o 
  -2   7   8      362.31      348.57     19.14 o 
  -1   7   8       13.14       10.49     15.46 o 
   0   7   8       39.66       32.43     15.63 o 
   1   7   8       47.90       51.37     17.15 o 
  -7   8   8       17.61       14.87     17.23 o 
  -6   8   8       32.21       32.50     16.42 o 
  -5   8   8        0.02        0.00     14.02 o 
  -4   8   8       90.25       84.81     15.87 o 
  -3   8   8       13.69       12.93     15.05 o 
  -2   8   8      144.32      140.37     17.90 o 
  -1   8   8      144.40      134.62     17.34 o 
   0   8   8        0.22        0.00     15.19 o 
  -5   9   8       11.24       19.21     16.75 o 
  -4   9   8        3.44        4.08     17.21 o 
  -3   9   8       27.21       26.97     16.82 o 
  -4  -9   9       74.60       69.98     16.81 o 
  -3  -9   9        4.28        4.88     15.40 o 
  -2  -9   9       56.06       60.36     23.89 o 
  -1  -9   9       86.76       97.27     23.89 o 
   0  -9   9       16.60       20.77     26.30 o 
  -6  -8   9      127.28      105.99     18.76 o 
  -5  -8   9       37.35       41.89     17.20 o 
  -4  -8   9       29.84       33.46     15.27 o 
  -3  -8   9       91.89      114.47     23.36 o 
  -2  -8   9        3.98        2.84     13.69 o 
  -1  -8   9      101.22      107.16     22.91 o 
   0  -8   9      114.73       99.76     24.78 o 
   1  -8   9       47.79       35.75     24.96 o 
  -7  -7   9        3.38        2.67     16.74 o 
  -6  -7   9        6.92        7.76     14.21 o 
  -5  -7   9       38.19       28.95     14.45 o 
  -4  -7   9      102.58      108.89     15.12 o 
  -3  -7   9        7.26        2.67     13.62 o 
  -2  -7   9       28.94       33.31     13.20 o 
  -1  -7   9       31.58       33.61     17.30 o 
   0  -7   9       14.64        3.21     19.44 o 
   1  -7   9       99.53       93.61     24.87 o 
   2  -7   9        3.43        6.78     21.40 o 
  -8  -6   9        9.24       11.56     16.40 o 
  -7  -6   9        3.28        3.71     15.04 o 
  -6  -6   9      274.15      251.22     17.60 o 
  -5  -6   9      202.82      204.27     16.13 o 
  -4  -6   9      196.66      192.00     24.61 o 
  -3  -6   9      132.99      126.18     14.79 o 
  -2  -6   9       22.67       20.43     13.13 o 
  -1  -6   9      105.29       76.76     20.33 o 
   0  -6   9      216.27      206.57     21.84 o 
   1  -6   9       29.70       45.83     19.97 o 
   2  -6   9       37.14       31.90     15.78 o 
   3  -6   9       57.00       72.38     17.78 o 
  -9  -5   9       22.89       20.52     16.83 o 
  -8  -5   9       79.67       75.10     16.78 o 
  -7  -5   9      120.86      135.98     15.09 o 
  -6  -5   9        5.76        6.77     12.21 o 
  -5  -5   9       67.46       67.76     14.21 o 
  -4  -5   9      197.11      179.11     14.60 o 
  -3  -5   9       11.28        7.69     10.75 o 
  -2  -5   9      143.45      149.74     14.27 o 
  -1  -5   9       55.56       53.15     13.03 o 
   0  -5   9        1.28        8.20     17.83 o 
   1  -5   9      103.82      103.03     13.90 o 
   2  -5   9       19.93       18.43     14.52 o 
   3  -5   9       49.35       48.23     16.43 o 
  -9  -4   9      117.57      122.79     16.97 o 
  -8  -4   9      132.38      110.94     15.24 o 
  -7  -4   9        0.32        2.16     11.72 o 
  -6  -4   9      454.18      407.13     18.14 o 
  -5  -4   9      451.24      429.63     18.02 o 
  -4  -4   9       84.58       79.42     12.85 o 
  -3  -4   9      315.75      292.62     15.62 o 
  -2  -4   9       10.88       14.17     11.49 o 
  -1  -4   9       38.03       44.62     12.35 o 
   0  -4   9      104.91      126.09     13.47 o 
   1  -4   9       47.64       42.94     13.04 o 
   2  -4   9       41.69       53.82     13.71 o 
   3  -4   9      105.84      111.97     18.24 o 
 -10  -3   9      148.91      154.96     17.88 o 
  -9  -3   9        4.12        2.41     12.17 o 
  -8  -3   9      238.62      225.41     16.80 o 
  -7  -3   9       84.71      106.23     13.37 o 
  -6  -3   9       58.84       54.50     11.98 o 
  -5  -3   9        9.29       11.91      9.57 o 
  -4  -3   9       51.44       41.23     10.94 o 
  -3  -3   9       32.19       41.10     10.35 o 
  -2  -3   9      276.27      263.45     15.13 o 
  -1  -3   9      166.88      163.34     11.16 o 
   0  -3   9       58.87       47.16      9.69 o 
   1  -3   9      279.80      298.84     17.11 o 
   2  -3   9       34.84       33.34     13.74 o 
   3  -3   9       60.30       68.22     16.36 o 
   4  -3   9       57.73       57.68     17.84 o 
 -10  -2   9       14.12       15.41     14.86 o 
  -9  -2   9      191.21      208.40     18.31 o 
  -8  -2   9      244.94      252.92     16.79 o 
  -7  -2   9        7.40        6.73     11.87 o 
  -6  -2   9      132.20      148.71     13.55 o 
  -5  -2   9      157.86      201.39     13.23 o 
  -4  -2   9       82.36      111.38     11.35 o 
  -3  -2   9      252.64      264.49     13.49 o 
  -2  -2   9      122.80      106.02      9.80 o 
  -1  -2   9        0.89        1.95      8.63 o 
   0  -2   9       48.33       50.89     12.34 o 
   1  -2   9       84.00       86.04     14.00 o 
   2  -2   9        0.32        0.00     13.11 o 
   3  -2   9      314.08      336.22     19.44 o 
   4  -2   9       42.72       39.11     18.53 o 
 -10  -1   9      123.52      131.60     17.52 o 
  -9  -1   9       52.58       72.01     14.46 o 
  -8  -1   9      141.15      142.26     13.81 o 
  -7  -1   9       33.14       42.02     11.47 o 
  -6  -1   9       52.71       55.20     11.56 o 
  -5  -1   9        0.44        0.00     11.02 o 
  -4  -1   9       44.94       43.91     10.31 o 
  -3  -1   9       50.93       64.48      8.73 o 
  -2  -1   9       88.90       85.64      8.86 o 
  -1  -1   9      392.24      401.38     13.07 o 
   0  -1   9        2.73        3.50      8.75 o 
   1  -1   9      782.71      754.04     21.77 o 
   3  -1   9       17.24       18.81     22.56 o 
   4  -1   9       16.40       12.39     24.25 o 
 -10   0   9        4.99        8.43     14.93 o 
  -9   0   9       50.53       47.43     13.92 o 
  -8   0   9       41.46       40.62     12.87 o 
  -7   0   9       14.11       13.96     11.78 o 
  -6   0   9       28.41       25.17     10.88 o 
  -5   0   9      115.31      119.24     12.49 o 
  -4   0   9      212.45      229.84     13.89 o 
  -3   0   9      174.63      182.67     10.05 o 
  -2   0   9        1.57        3.06      8.02 o 
  -1   0   9       49.87       57.03     11.44 o 
   0   0   9       20.50       23.00     11.93 o 
   1   0   9       51.07       56.89     13.62 o 
   2   0   9       20.88       28.26     20.59 o 
   3   0   9      339.38      372.93     29.51 o 
   4   0   9       48.66       43.51     26.66 o 
 -10   1   9      220.69      238.95     18.97 o 
  -9   1   9       23.86       29.20     13.24 o 
  -8   1   9       89.49       84.69     13.39 o 
  -7   1   9       97.90      111.49     13.46 o 
  -6   1   9       14.18        2.63     11.71 o 
  -5   1   9       77.95       86.05     12.25 o 
  -4   1   9      141.35      146.65     10.05 o 
  -3   1   9      170.37      190.44     13.10 o 
  -2   1   9       60.78       59.38     11.73 o 
  -1   1   9      405.58      416.24     17.26 o 
   0   1   9        9.74        9.05     11.60 o 
   1   1   9      516.74      491.77     20.10 o 
   2   1   9      371.96      335.13     27.37 o 
   3   1   9        2.93        4.28     21.93 o 
 -10   2   9        2.16        4.84     17.11 o 
  -9   2   9      179.84      201.18     17.94 o 
  -8   2   9      139.26      150.19     14.42 o 
  -7   2   9       10.40        5.40     11.17 o 
  -6   2   9       57.90       74.18     19.35 o 
  -5   2   9      242.13      281.58     15.81 o 
  -4   2   9      185.57      182.67     13.62 o 
  -3   2   9      445.18      483.53     18.27 o 
  -2   2   9        0.61        4.69     10.62 o 
  -1   2   9        0.09        0.00     10.51 o 
   0   2   9        9.93       11.41     19.17 o 
   1   2   9      132.66      130.13     14.56 o 
   2   2   9        3.18        0.00     16.05 o 
   3   2   9      164.29      163.60     26.03 o 
 -10   3   9      228.72      242.58     20.61 o 
  -9   3   9      137.03      133.37     24.34 o 
  -8   3   9       24.04       27.82     19.17 o 
  -7   3   9      195.61      212.45     22.91 o 
  -6   3   9       38.39       41.30     12.37 o 
  -5   3   9        3.56        3.48     17.12 o 
  -4   3   9      114.18      116.95     14.08 o 
  -3   3   9      294.21      280.60     16.48 o 
  -2   3   9        6.20        0.00     12.00 o 
  -1   3   9      146.97      157.54     14.77 o 
   0   3   9        8.86        5.26     13.29 o 
   1   3   9       78.43       91.33     16.47 o 
   2   3   9       66.31       69.22     17.87 o 
   3   3   9       15.83        9.45     23.09 o 
 -10   4   9        5.24       14.80     25.94 o 
  -9   4   9       78.14       75.60     24.07 o 
  -8   4   9      256.25      262.65     26.75 o 
  -7   4   9        0.47        3.26     12.89 o 
  -6   4   9      272.33      290.17     18.21 o 
  -5   4   9      577.97      594.26     20.77 o 
  -4   4   9       59.82       54.71     13.74 o 
  -3   4   9      591.87      598.25     20.51 o 
  -2   4   9       28.26       27.46     11.88 o 
  -1   4   9       12.81       17.54     13.75 o 
   0   4   9       68.40       75.42     15.85 o 
   1   4   9       52.34       52.18     15.33 o 
   2   4   9        3.14        4.76     15.91 o 
  -9   5   9       90.17       78.19     27.73 o 
  -8   5   9        0.84        0.00     20.15 o 
  -7   5   9      136.20      124.36     15.37 o 
  -6   5   9       76.33       73.71     15.94 o 
  -5   5   9       20.94       14.62     12.79 o 
  -4   5   9       49.89       45.13     12.05 o 
  -3   5   9      149.61      149.43     15.98 o 
  -2   5   9       64.47       65.02     15.24 o 
  -1   5   9       90.42       92.27     15.20 o 
   0   5   9        7.66        7.70     13.19 o 
   1   5   9        5.77        9.19     14.91 o 
  -8   6   9       61.57       61.87     17.90 o 
  -7   6   9        6.36        3.38     14.72 o 
  -6   6   9      201.19      207.92     18.25 o 
  -5   6   9      242.49      246.31     18.58 o 
  -4   6   9       29.30       23.80     13.76 o 
  -3   6   9      290.07      302.77     20.03 o 
  -2   6   9      108.66      117.83     16.31 o 
  -1   6   9       19.90       20.56     14.21 o 
   0   6   9       65.11       54.32     16.23 o 
  -7   7   9       97.83      105.15     18.79 o 
  -6   7   9        0.47        0.00     15.91 o 
  -5   7   9       27.47       22.71     14.86 o 
  -4   7   9       18.90       20.26     15.75 o 
  -3   7   9        1.80        1.98     15.14 o 
  -2   7   9      123.80      113.63     16.76 o 
  -1   7   9      269.21      258.08     20.21 o 
  -6   8   9       50.61       47.87     18.81 o 
  -5   8   9      111.90      108.31     18.86 o 
  -4   8   9        0.05        5.15     18.20 o 
  -3   8   9      121.43      121.70     26.12 o 
  -4  -8  10       22.36       22.67     17.49 o 
  -3  -8  10       48.99       36.63     16.76 o 
  -2  -8  10        0.54        9.63     22.56 o 
  -1  -8  10       53.00       34.06     21.84 o 
  -6  -7  10       52.72       63.67     16.37 o 
  -5  -7  10       18.35        4.70     16.39 o 
  -4  -7  10       39.83       34.60     15.47 o 
  -3  -7  10      136.26      147.41     17.13 o 
  -2  -7  10        1.63       13.11     21.49 o 
  -1  -7  10      182.11      197.57     23.72 o 
   0  -7  10      164.76      166.27     25.50 o 
  -7  -6  10       90.52       81.15     16.80 o 
  -6  -6  10        0.12        2.95     15.06 o 
  -5  -6  10      241.83      229.85     17.82 o 
  -4  -6  10      149.88      144.22     16.57 o 
  -3  -6  10        8.50        4.96     13.96 o 
  -2  -6  10       75.72       88.26     15.03 o 
   0  -6  10        4.55       11.59     18.63 o 
   1  -6  10       25.68       34.77     25.05 o 
  -8  -5  10       16.15       24.86     16.49 o 
  -7  -5  10       31.18       36.87     14.00 o 
  -6  -5  10      119.54      106.84     15.03 o 
  -5  -5  10       95.40       87.57     15.28 o 
  -4  -5  10        5.10        5.46     13.35 o 
  -3  -5  10      209.88      190.85     15.81 o 
  -2  -5  10       28.69       32.25     13.33 o 
  -1  -5  10       98.57       84.34     20.68 o 
   0  -5  10      165.92      170.46     21.49 o 
   1  -5  10        7.28        0.53     21.13 o 
   2  -5  10       26.57       33.06     18.15 o 
  -9  -4  10       16.81       36.26     17.11 o 
  -8  -4  10       60.15       54.65     15.94 o 
  -7  -4  10      204.77      222.51     17.71 o 
  -6  -4  10        0.01        1.10     12.49 o 
  -5  -4  10      479.57      455.46     19.92 o 
  -4  -4  10      146.11      138.27     15.26 o 
  -3  -4  10       22.69       25.19     11.13 o 
  -2  -4  10      125.39      110.02     14.77 o 
  -1  -4  10      136.82      118.04     20.68 o 
   0  -4  10        3.70        1.60     18.10 o 
   1  -4  10       78.82       80.85     15.20 o 
   2  -4  10       61.95       77.36     18.35 o 
  -9  -3  10      112.54      135.97     17.46 o 
  -8  -3  10       53.70       59.07     14.47 o 
  -7  -3  10       42.21       47.05     13.81 o 
  -6  -3  10       40.72       57.86     13.14 o 
  -5  -3  10       76.52       83.61     13.26 o 
  -4  -3  10        3.39        1.37     11.28 o 
  -3  -3  10      277.92      310.84     16.32 o 
  -2  -3  10      140.81      135.00     14.21 o 
  -1  -3  10       13.76       21.93     12.68 o 
   0  -3  10      236.38      225.42     16.14 o 
   1  -3  10       14.46        9.91     13.97 o 
   2  -3  10      138.50      150.51     18.70 o 
  -9  -2  10        0.44        1.25     14.20 o 
  -8  -2  10       61.30       57.79     15.00 o 
  -7  -2  10       51.74       50.25     12.89 o 
  -6  -2  10        8.10        8.97     11.31 o 
  -5  -2  10      146.46      151.66     13.71 o 
  -4  -2  10       44.31       44.67     11.05 o 
  -3  -2  10       81.67       76.98     11.84 o 
  -2  -2  10      225.48      223.61     15.12 o 
  -1  -2  10       69.83       75.70     10.46 o 
   0  -2  10       12.72       17.64     12.26 o 
   1  -2  10      192.23      200.29     17.56 o 
   2  -2  10      115.81      127.13     22.47 o 
 -10  -1  10       22.34       32.13     17.24 o 
  -9  -1  10      160.76      178.17     17.43 o 
  -8  -1  10        2.29       18.26     13.73 o 
  -7  -1  10       47.24       41.12     13.93 o 
  -6  -1  10       11.74        0.00     12.65 o 
  -5  -1  10       29.77       18.62     11.99 o 
  -4  -1  10        2.46        5.25     12.57 o 
  -3  -1  10      372.62      374.50     16.56 o 
  -2  -1  10      246.49      244.99     12.19 o 
  -1  -1  10      153.20      159.08     13.67 o 
   0  -1  10      333.53      343.92     18.53 o 
   1  -1  10        0.12        1.25     19.79 o 
   2  -1  10      278.65      277.80     26.03 o 
 -10   0  10       53.31       47.44     17.80 o 
  -9   0  10        1.70        0.00     13.96 o 
  -8   0  10      139.68      160.48     15.98 o 
  -7   0  10       57.50       64.17     13.16 o 
  -6   0  10        9.40       11.74     12.54 o 
  -5   0  10      119.49      158.87     13.72 o 
  -4   0  10      260.79      306.20     16.40 o 
  -3   0  10       42.11       55.20     12.54 o 
  -2   0  10      170.11      189.36     22.47 o 
  -1   0  10       31.93       30.49     12.93 o 
   0   0  10        5.43        3.21     13.84 o 
   1   0  10       82.75       92.10     19.52 o 
   2   0  10      236.62      242.05     28.71 o 
 -10   1  10        2.54        2.85     16.83 o 
  -9   1  10      176.94      180.53     17.52 o 
  -8   1  10       31.14       31.81     14.17 o 
  -7   1  10        6.76       11.18     12.82 o 
  -6   1  10       30.72       20.86     18.72 o 
  -5   1  10       14.37       23.00     18.54 o 
  -4   1  10       16.04       24.78     17.56 o 
  -3   1  10      210.32      196.77     14.87 o 
  -2   1  10      349.40      380.91     19.10 o 
  -1   1  10       38.92       30.84     13.58 o 
   0   1  10      182.29      185.83     17.17 o 
   1   1  10        0.76        1.43     20.95 o 
   2   1  10       96.43       94.86     24.52 o 
  -9   2  10       23.24       28.53     22.56 o 
  -8   2  10      147.96      138.99     25.41 o 
  -7   2  10      106.47      120.27     23.18 o 
  -6   2  10        1.33        0.00     17.30 o 
  -5   2  10      143.53      159.14     23.45 o 
  -4   2  10      378.56      388.80     24.78 o 
  -3   2  10        6.48        8.79     12.48 o 
  -2   2  10      134.34      145.64     16.14 o 
  -1   2  10       11.90       11.60     14.31 o 
   0   2  10        1.91        3.45     14.32 o 
   1   2  10       27.63       24.95     15.98 o 
   2   2  10       60.67       70.61     26.57 o 
  -9   3  10      121.20      124.73     22.73 o 
  -8   3  10       88.44       93.97     22.91 o 
  -7   3  10        7.85        3.74     21.31 o 
  -6   3  10      101.41      108.50     20.15 o 
  -5   3  10       45.27       42.61     14.32 o 
  -4   3  10       10.55       16.62     13.84 o 
  -3   3  10      232.42      221.50     17.02 o 
  -2   3  10      223.29      217.99     16.02 o 
  -1   3  10        4.53        7.91     16.98 o 
   0   3  10       56.93       71.89     16.10 o 
   1   3  10       18.61       10.36     15.82 o 
  -9   4  10       57.61       47.52     24.70 o 
  -7   4  10      264.73      282.08     27.82 o 
  -6   4  10      120.32      126.43     16.14 o 
  -5   4  10      185.31      190.55     17.65 o 
  -4   4  10      286.50      283.48     18.03 o 
  -3   4  10        4.59        3.52     12.73 o 
  -2   4  10       35.25       34.17     15.10 o 
  -1   4  10       78.24       86.23     17.38 o 
   0   4  10        5.15        4.17     16.67 o 
  -8   5  10       67.48       67.49     23.27 o 
  -7   5  10       53.40       67.34     16.07 o 
  -6   5  10      239.78      230.99     20.55 o 
  -5   5  10       66.65       62.09     14.93 o 
  -4   5  10        2.57        5.65     14.62 o 
  -3   5  10      139.08      142.13     16.74 o 
  -2   5  10       78.16       78.92     16.74 o 
  -1   5  10        2.44        1.09     15.77 o 
   0   5  10       90.09      107.13     18.54 o 
  -7   6  10      169.51      169.76     19.98 o 
  -6   6  10      108.22       91.18     17.89 o 
  -5   6  10       40.14       37.34     15.70 o 
  -4   6  10       93.01      101.68     16.60 o 
  -3   6  10        3.04        3.92     17.27 o 
  -2   6  10       47.60       55.03     17.39 o 
  -5   7  10       36.72       36.54     19.01 o 
  -4   7  10       17.28       11.68     16.73 o 
  -6  -6  11      106.40      109.70     18.48 o 
  -5  -6  11        0.09        0.00     15.39 o 
  -4  -6  11      156.91      145.00     17.36 o 
  -3  -6  11       23.80       26.12     16.25 o 
  -2  -6  11       17.16       25.68     22.11 o 
  -1  -6  11       37.52       34.06     22.56 o 
  -7  -5  11        2.72        5.53     16.39 o 
  -6  -5  11       10.03        9.64     15.35 o 
  -5  -5  11      118.47      105.02     15.45 o 
  -4  -5  11      151.35      169.04     18.15 o 
  -3  -5  11       11.82       19.44     14.56 o 
  -2  -5  11       92.54      102.53     23.18 o 
  -1  -5  11       29.97       27.73     20.68 o 
   0  -5  11        6.69        0.00     24.34 o 
  -8  -4  11       21.45       21.01     15.52 o 
  -7  -4  11       32.37       29.57     15.93 o 
  -6  -4  11      236.18      214.80     24.78 o 
  -5  -4  11       38.29       41.03     15.13 o 
  -4  -4  11      120.96      100.86     15.66 o 
  -3  -4  11      235.88      220.81     17.34 o 
  -2  -4  11       15.54       25.72     14.65 o 
  -1  -4  11       63.26       60.98     20.42 o 
   0  -4  11      112.74      106.72     25.32 o 
  -8  -3  11       97.91       98.16     18.65 o 
  -7  -3  11        8.53       15.05     13.63 o 
  -6  -3  11       13.11        7.40     13.05 o 
  -5  -3  11       80.08      108.21     15.25 o 
  -4  -3  11      183.89      170.46     15.25 o 
  -3  -3  11        4.83        4.49     13.15 o 
  -2  -3  11      362.49      314.79     18.37 o 
  -1  -3  11      100.78      101.72     20.95 o 
   0  -3  11       23.37       12.04     22.56 o 
   1  -3  11       82.53       85.55     18.63 o 
  -8  -2  11       88.68       94.31     16.33 o 
  -7  -2  11       14.62       26.24     14.43 o 
  -6  -2  11      169.10      186.86     16.84 o 
  -5  -2  11       75.81       85.26     13.99 o 
  -4  -2  11       61.32       71.38     14.25 o 
  -3  -2  11      224.07      212.27     15.84 o 
  -2  -2  11       57.98       51.53     14.50 o 
  -1  -2  11       11.33       13.23     14.61 o 
   0  -2  11       49.53       56.43     23.36 o 
   1  -2  11        6.33        0.00     23.45 o 
  -9  -1  11        0.46        0.00     15.83 o 
  -8  -1  11      162.77      200.36     18.41 o 
  -7  -1  11       81.67      102.98     15.97 o 
  -6  -1  11        3.10        3.96     14.31 o 
  -5  -1  11        0.57        0.00     13.53 o 
  -4  -1  11      111.34      117.58     15.03 o 
  -3  -1  11       15.70       14.71     19.44 o 
  -2  -1  11      269.32      263.09     24.61 o 
  -1  -1  11      110.17      116.33     17.17 o 
   0  -1  11       57.48       65.80     23.45 o 
  -9   0  11       72.00       67.78     16.90 o 
  -8   0  11       50.28       47.54     15.02 o 
  -7   0  11       18.33       22.73     15.07 o 
  -6   0  11        9.02       18.01     19.52 o 
  -5   0  11        3.43        6.78     20.86 o 
  -4   0  11      139.96      164.58     23.36 o 
  -3   0  11      138.08      129.27     23.72 o 
  -2   0  11        0.92        6.60     13.73 o 
  -1   0  11       34.38       43.48     16.48 o 
   0   0  11        6.32        8.11     21.93 o 
   1   0  11       23.65       26.92     27.19 o 
  -9   1  11        5.73        2.32     23.45 o 
  -8   1  11      179.09      166.27     25.59 o 
  -7   1  11      200.74      203.72     25.32 o 
  -6   1  11        0.54        5.71     18.99 o 
  -5   1  11       47.01       65.88     19.88 o 
  -4   1  11      211.57      217.45     23.72 o 
  -3   1  11       21.16       29.60     14.94 o 
  -2   1  11      280.44      279.23     17.56 o 
  -1   1  11       88.85       86.27     17.02 o 
   0   1  11       26.43       35.37     16.44 o 
  -8   2  11       68.13       81.13     22.29 o 
  -7   2  11        2.35        4.01     20.95 o 
  -6   2  11      159.23      173.76     26.66 o 
  -4   2  11      194.53      212.54     28.17 o 
  -3   2  11      186.78      194.63     20.10 o 
  -2   2  11       31.76       27.74     16.16 o 
  -1   2  11        0.80        1.25     14.96 o 
   0   2  11       19.49       30.47     17.62 o 
  -8   3  11      103.79      106.45     27.46 o 
  -7   3  11      106.99      109.93     25.85 o 
  -6   3  11        5.84        5.08     22.11 o 
  -5   3  11       31.26       32.90     23.80 o 
  -4   3  11      243.90      242.24     18.88 o 
  -3   3  11       42.49       39.46     14.63 o 
  -2   3  11       96.56       99.30     17.77 o 
  -1   3  11       50.31       63.45     19.14 o 
  -7   4  11       12.03        8.47     23.09 o 
  -6   4  11      189.27      175.99     24.78 o 
  -5   4  11       90.54       86.56     18.57 o 
  -4   4  11       58.44       62.49     15.51 o 
  -3   4  11      120.73      131.58     19.33 o 
  -2   4  11       21.72       21.30     16.69 o 
  -6   5  11       25.77       23.43     18.50 o 
  -5   5  11        1.53        0.00     15.53 o 
  -4   5  11       45.54       47.75     18.28 o 
  -3   5  11       24.50       19.23     18.47 o 
  -6  -4  12       36.54       23.09     16.00 o 
  -5  -4  12      115.02      118.74     19.53 o 
  -4  -4  12       21.38       19.94     15.67 o 
  -3  -4  12       13.16       11.93     15.92 o 
  -2  -4  12       53.36       39.67     22.11 o 
  -6  -3  12       79.50       70.19     17.35 o 
  -5  -3  12       29.85       30.78     15.66 o 
  -4  -3  12       26.77       25.34     15.65 o 
  -3  -3  12      120.70      139.31     17.31 o 
  -2  -3  12        8.99       11.86     21.22 o 
  -7  -2  12      112.02      110.99     16.85 o 
  -6  -2  12       13.27       18.33     15.73 o 
  -5  -2  12       95.47       93.11     16.22 o 
  -4  -2  12        6.95        5.61     14.64 o 
  -2  -2  12       60.28       51.80     26.12 o 
  -7  -1  12       37.32       37.42     16.61 o 
  -6  -1  12      169.87      198.72     28.71 o 
  -5  -1  12       43.92       38.60     24.16 o 
  -4  -1  12       47.72       59.20     23.54 o 
  -3  -1  12      221.90      219.50     28.98 o 
  -2  -1  12        3.49        4.19     22.91 o 
  -7   0  12      411.52      426.42     33.34 o 
  -6   0  12       22.35       26.21     25.23 o 
  -5   0  12      140.33      170.11     24.52 o 
  -4   0  12       33.81       46.90     22.65 o 
  -3   0  12       18.05        6.60     22.38 o 
  -2   0  12       21.07       16.49     25.32 o 
  -7   1  12        4.97       12.75     21.58 o 
  -6   1  12       24.14       33.79     23.89 o 
  -5   1  12       46.37       49.57     25.50 o 
  -4   1  12        7.17        0.00     22.29 o 
  -3   1  12      240.36      236.70     27.82 o 
  -2   1  12        9.61        9.36     18.29 o 
  -7   2  12      140.79      147.46     30.49 o 
  -6   2  12        0.02        4.37     23.89 o 
  -5   2  12       98.67      116.35     28.44 o 
  -4   2  12       28.60       36.91     25.50 o 
  -3   2  12       28.62       33.08     27.82 o 
  -5   3  12       11.13       10.88     21.31 o 
  -4   3  12        8.19        4.90     27.64 o 
                                                 
